# Supplementary material for: Functional and evolutionary analysis of alternatively spliced genes is consistent with an early eukaryotic origin of alternative splicing
Source: BMC Evol Biol. 2007 Oct 4;7:188. doi: 10.1186/1471-2148-7-188 (PMC2082043; doi:10.1186/1471-2148-7-188)
Supplement: Additional file 1 — Ancient alternatively spliced KOG's. List of 36 ancient KOG (appeared before the split of animals, fungi and plants) that show high AS incidence in A. thaliana, D. melanogaster, C. elegans and H. sapiens. [file 1471-2148-7-188-S1.xls]

## Sheet: Table SM1
KOG	Ath			Cel			Dme			Hsa			Total	Presence in fungi	Function	Description
	noAS	AS	Total	noAS	AS	Total	noAS	AS	Total	noAS	AS	Total
KOG0106	2	2	4	6	1	7		1	1	1	2	3	15	spo-sce	A	Alternative splicing factor SRp55/B52/SRp75 (RRM superfamily)
KOG0117	2	1	3		1	1	1	1	2	2	2	4	10	sce-spo-ecu	A	Heterogeneous nuclear ribonucleoprotein R (RRM superfamily)
KOG0118	53	21	74	6	3	9	10	6	16	24	14	38	137	sce-spo-ecu	R	FOG: RRM domain
KOG0123	14	1	15		2	2		1	1	3	3	6	24	sce-spo-ecu	AJ	Polyadenylate-binding protein (RRM superfamily)
KOG0144	1	3	4		1	1	1	2	3		2	2	10	-	A	RNA-binding protein CUGBP1/BRUNO (RRM superfamily)
KOG0190	6	2	8	3	1	4	1	1	2	7	2	9	23	sce-spo-ecu	O	Protein disulfide isomerase (prolyl 4-hydroxylase beta subunit)
KOG0446	10	4	14		1	1	1	1	2	2	3	5	22	sce-spo-ecu	UR	Vacuolar sorting protein VPS1, dynamin, and related proteins
KOG0504	55	7	62	11	3	14	14	2	16	37	21	58	150	sce-spo-ecu	R	FOG: Ankyrin repeat
KOG0513	8	1	9	3	3	6		1	1		1	1	17	-	I	Ca2+-independent phospholipase A2
KOG0594	6	3	9	1	3	4	1	3	4	5	4	9	26	sce-spo-ecu	R	Protein kinase PCTAIRE and related kinases
KOG0660	16	3	19	4	4	8	1	1	2	5	5	10	39	spo-sce	T	Mitogen-activated protein kinase
KOG0773	18	3	21	2	1	3	3	2	5	8	3	11	40	sce-ecu	K	Transcription factor MEIS1 and related HOX domain proteins
KOG0841	10	5	15	1	2	3		1	1	7	1	8	27	sce-spo-ecu	O	Multifunctional chaperone (14-3-3 family)
KOG1043	2	2	4		1	1		1	1	5	2	7	13	sce-spo	S	Ca2+-binding transmembrane protein LETM1/MRS7
KOG1102	1	1	2		2	2	1	1	2	4	4	8	14	sce-spo-ecu	R	Rab6 GTPase activator GAPCenA and related TBC domain proteins
KOG1158	4	2	6	1	1	2	3	1	4	3	2	5	17	sce-spo-ecu	C	NADP/FAD dependent oxidoreductase
KOG1343	4	1	5	2	2	4	1	1	2	2	4	6	17	sce-spo	B	Histone deacetylase complex, catalytic component HDA1
KOG1362	6	1	7		1	1	1	1	2	1	1	2	12	sce-spo	I	Choline transporter-like protein
KOG1474	12	1	13	1	2	3	3	1	4	1	3	4	24	sce-spo-ecu	K	Transcription initiation factor TFIID, subunit BDF1 and related bromodomain proteins
KOG1557	5	3	8	1	1	2	2	1	3	2	1	3	16	ecu	G	Fructose-biphosphate aldolase
KOG1577	6	4	10	12	1	13	4	2	6	6	3	9	38	sce-spo-ecu	R	Aldo/keto reductase family proteins
KOG1716	5	4	9	4	1	5	3	1	4	14	10	24	42	sce-spo	V	Dual specificity phosphatase
KOG1954	1	1	2		1	1	1	1	2	3	1	4	9	-	TU	Endocytosis/signaling protein EHD1
KOG1995	2	1	3	1	1	2	2	1	3	5	5	10	18	-	R	Conserved Zn-finger protein
KOG2023	1	1	2		1	1	2	1	3		1	1	7	sce-spo	YU	Nuclear transport receptor Karyopherin-beta2/Transportin (importin beta superfamily)
KOG2056	5	1	6		1	1		1	1		3	3	11	sce-spo	F	Equilibrative nucleoside transporter protein
KOG2169	2	1	3	3	1	4		1	1	4	2	6	14	sce-spo	K	Zn-finger transcription factor
KOG2204	1	1	2	1	1	2		1	1	1	2	3	8	sce	G	Mannosyl-oligosaccharide alpha-1,2-mannosidase and related glycosyl hydrolases
KOG2314	2	1	3		1	1		1	1		1	1	6	sce-spo	J	Translation initiation factor 3, subunit b (eIF-3b)
KOG2440	10	1	11	1	1	2	1	1	2	1	2	3	18	sce-spo-ecu	G	Pyrophosphate-dependent phosphofructo-1-kinase
KOG2456	2	1	3	1	1	2		1	1	2	2	4	10	sce	C	Aldehyde dehydrogenase
KOG2517		2	2	1	1	2	2	3	5	3	1	4	13	sce	G	Ribulose kinase and related carbohydrate kinases
KOG2649		1	1	1	1	2		2	2	5	2	7	12	-	R	Zinc carboxypeptidase
KOG2652	2	1	3		1	1	1	1	2	1	1	2	8	sce-spo-ecu	K	RNA polymerase II transcription initiation factor TFIIA, large chain
KOG2898	1	1	2	4	1	5	1	1	2	5	3	8	17	spo-ecu	I	Predicted phosphate acyltransferase, contains PlsC domain
KOG4205	3	3	6	1	1	2	4	1	5	2	1	3	16	sce-spo-ecu	A	RNA-binding protein musashi/mRNA cleavage and polyadenylation factor I complex, subunit HRP1
