# Supplementary material for: Functional and evolutionary analysis of alternatively spliced genes is consistent with an early eukaryotic origin of alternative splicing
Source: BMC Evol Biol. 2007 Oct 4;7:188. doi: 10.1186/1471-2148-7-188 (PMC2082043; doi:10.1186/1471-2148-7-188)
Supplement: Additional file 2 — Cellular locations and alternative splicing. List of different cellular locations and their AS frequency for A. thaliana, D. melanogaster, C. elegans, C. neoformans, M. musculus and H. sapiens. [file 1471-2148-7-188-S2.xls]

## Sheet: Table SM2
			Homo sapiens
			T	%AS	std dev	95%Int	95%CI
							Inf	Sup
Subcell location			18589	34.8486	0.00349483	0.698967	34.1636	35.5336
C	GO:0005875	microtubule associated complex	63	50.7937	0.0629861	12.5972	38.4484	63.1389
	GO:0000151	ubiquitin ligase complex	344	45.3488	0.0268413	5.36826	40.0879	50.6097
	GO:0005654	nucleoplasm	42	45.2381	0.076801	15.3602	30.1851	60.2911
	GO:0005856	cytoskeleton	276	44.2029	0.0298935	5.9787	38.3438	50.062
	GO:0005730	nucleolus	55	43.6364	0.0668717	13.3743	30.5295	56.7432
	GO:0016459	myosin	56	42.8571	0.06613	13.226	29.8957	55.8186
	GO:0008305	integrin complex	35	42.8571	0.0836486	16.7297	26.462	59.2523
	GO:0030173	integral to Golgi membrane	40	42.5	0.0781625	15.6325	27.1802	57.8198
	GO:0005622	intracellular	391	42.1995	0.0249765	4.99529	37.3041	47.0949
	GO:0016020	membrane	1870	41.7647	0.0114045	2.2809	39.5294	44
	GO:0005737	cytoplasm	847	41.4404	0.0169266	3.38532	38.1228	44.758
	GO:0015629	actin cytoskeleton	72	40.2778	0.0578009	11.5602	28.9488	51.6068
	GO:0005874	microtubule	164	40.2439	0.038293	7.6586	32.7385	47.7493
	GO:0005829	cytosol	190	38.9474	0.0353765	7.07529	32.0136	45.8812
	GO:0009986	cell surface	49	38.7755	0.0696055	13.9211	25.1328	52.4182
	GO:0008021	synaptic vesicle	42	38.0952	0.0749329	14.9866	23.4084	52.7821
	GO:0005789	endoplasmic reticulum membrane	38	36.8421	0.0782518	15.6504	21.5048	52.1795
	GO:0005886	plasma membrane	426	36.1502	0.0232772	4.65544	31.5879	40.7126
	GO:0008372	cellular component unknown	595	35.9664	0.0196741	3.93481	32.1103	39.8225
	GO:0005634	nucleus	3255	35.8218	0.00840412	1.68082	34.1746	37.469
	GO:0005795	Golgi stack	287	35.1916	0.02819	5.63799	29.6664	40.7169
	GO:0005681	spliceosome complex	54	35.1852	0.0649861	12.9972	22.4479	47.9225
	GO:0005624	membrane fraction	381	34.3832	0.0243343	4.86685	29.6137	39.1527
	GO:0000785	chromatin	71	33.8028	0.0561393	11.2279	22.7995	44.8061
	GO:0043234	protein complex	45	33.3333	0.0702728	14.0546	19.5599	47.1068
	GO:0005794	Golgi apparatus	42	33.3333	0.0727393	14.5479	19.0764	47.5902
	GO:0005783	endoplasmic reticulum	372	32.2581	0.0242369	4.84737	27.5076	37.0085
	GO:0005739	mitochondrion	506	32.0158	0.0207401	4.14802	27.9507	36.0809
	GO:0005578	extracellular matrix (sensu Metazoa)	179	31.8436	0.0348207	6.96414	25.0187	38.6684
	GO:0005834	heterotrimeric G-protein complex	38	31.5789	0.0754053	15.0811	16.7995	46.3584
	GO:0005743	mitochondrial inner membrane	70	31.4286	0.0554862	11.0972	20.5533	42.3039
	GO:0005576	extracellular region	379	31.1346	0.023785	4.75699	26.4727	35.7964
	GO:0045211	postsynaptic membrane	78	30.7692	0.0522589	10.4518	20.5265	41.012
	GO:0030529	ribonucleoprotein complex	62	30.6452	0.0585495	11.7099	19.1695	42.1209
	GO:0005882	intermediate filament	85	30.5882	0.0499786	9.99572	20.7924	40.384
	GO:0005625	soluble fraction	174	30.4598	0.0348905	6.97809	23.6212	37.2983
	GO:0005887	integral to plasma membrane	857	30.3384	0.0157037	3.14074	27.2605	33.4163
	GO:0016021	integral to membrane	2638	30.1365	0.00893376	1.78675	28.3855	31.8875
	GO:0005764	lysosome	92	29.3478	0.0474741	9.49482	20.0429	38.6528
	GO:0005923	tight junction	47	27.6596	0.0652476	13.0495	14.8711	40.4481
	GO:0005615	extracellular space	425	25.8824	0.0212456	4.24911	21.7182	30.0465
	GO:0005777	peroxisome	55	25.4545	0.058737	11.7474	13.9421	36.967
	GO:0005643	nuclear pore	41	24.3902	0.0670664	13.4133	11.2452	37.5353
	GO:0016469	proton-transporting two-sector ATPase complex	46	21.7391	0.0608155	12.1631	9.81929	33.659
	GO:0005840	ribosome	194	20.6186	0.0290461	5.80922	14.9255	26.3116
	GO:0008076	voltage-gated potassium channel complex	83	20.4819	0.0442975	8.8595	11.7996	29.1642
	GO:0005792	microsome	108	17.5926	0.0366384	7.32767	10.4115	24.7737
	GO:0000786	nucleosome	81	14.8148	0.0394719	7.89437	7.07833	22.5513
	GO:0005694	chromosome	71	14.0845	0.0412836	8.25672	5.99292	22.1761
	GO:0019866	organelle inner membrane	38	10.5263	0.0497845	9.9569	0.768556	20.2841
			Mus musculus
			T	%MT	std dev	95%Int	95%CI
							Inf	Sup
Subcell location			19002	26.0604	0.00318441	0.636883	25.4363	26.6846
C	GO:0016459	myosin	48	47.9167	0.0721061	14.4212	33.7839	62.0495
	GO:0030027	lamellipodium	36	44.4444	0.0828173	16.5635	28.2122	60.6766
	GO:0009986	cell surface	41	41.4634	0.0769404	15.3881	26.3831	56.5437
	GO:0005667	transcription factor complex	108	38.8889	0.0469095	9.3819	29.6946	48.0832
	GO:0005856	cytoskeleton	221	38.009	0.0326521	6.53043	31.6092	44.4089
	GO:0005794	Golgi apparatus	66	37.8788	0.0597099	11.942	26.1757	49.5819
	GO:0000151	ubiquitin ligase complex	243	37.8601	0.0311152	6.22305	31.7615	43.9587
	GO:0015629	actin cytoskeleton	44	36.3636	0.0725204	14.5041	22.1496	50.5776
	GO:0045202	synapse	47	36.1702	0.0700871	14.0174	22.4331	49.9073
	GO:0005681	spliceosome complex	45	35.5556	0.0713576	14.2715	21.5695	49.5416
	GO:0030529	ribonucleoprotein complex	72	34.7222	0.0561074	11.2215	23.7252	45.7193
	GO:0009897	external side of plasma membrane	70	34.2857	0.0567332	11.3466	23.166	45.4054
	GO:0000785	chromatin	119	33.6134	0.0433035	8.6607	25.126	42.1009
	GO:0005737	cytoplasm	717	33.4728	0.0176233	3.52465	30.0186	36.927
	GO:0005887	integral to plasma membrane	182	32.4176	0.0346954	6.93907	25.6173	39.2179
	GO:0005634	nucleus	2902	30.9442	0.00858106	1.71621	29.2623	32.6261
	GO:0005874	microtubule	112	30.3571	0.043447	8.6894	21.8415	38.8728
	GO:0005886	plasma membrane	221	30.3167	0.0309179	6.18357	24.2568	36.3766
	GO:0008076	voltage-gated potassium channel complex	57	29.8246	0.0605958	12.1192	17.9478	41.7013
	GO:0016020	membrane	1801	29.8168	0.0107793	2.15586	27.704	31.9295
	GO:0005795	Golgi stack	251	29.0837	0.0286656	5.73312	23.4652	34.7021
	GO:0005578	extracellular matrix (sensu Metazoa)	149	28.8591	0.03712	7.424	21.5835	36.1346
	GO:0005875	microtubule associated complex	56	28.5714	0.0603682	12.0736	16.7393	40.4036
	GO:0045211	postsynaptic membrane	67	28.3582	0.0550662	11.0132	17.5652	39.1512
	GO:0016469	proton-transporting two-sector ATPase complex	51	27.451	0.0624899	12.498	15.203	39.699
	GO:0005622	intracellular	709	27.2214	0.0167161	3.34321	23.9451	30.4978
	GO:0005730	nucleolus	57	26.3158	0.0583254	11.6651	14.884	37.7476
	GO:0019028	viral capsid	125	25.6	0.0390348	7.80695	17.9492	33.2508
	GO:0008021	synaptic vesicle	40	25	0.0684653	13.6931	11.5808	38.4192
	GO:0005923	tight junction	56	23.2143	0.0564188	11.2838	12.1562	34.2724
	GO:0005576	extracellular region	139	23.0216	0.0357063	7.14126	16.0232	30.02
	GO:0005624	membrane fraction	121	22.314	0.0378502	7.57003	14.8954	29.7327
	GO:0005743	mitochondrial inner membrane	180	22.2222	0.0309874	6.19748	16.1487	28.2958
	GO:0005777	peroxisome	45	22.2222	0.0619748	12.395	10.0752	34.3693
	GO:0005764	lysosome	74	21.6216	0.0478549	9.57098	12.2421	31.0012
	GO:0005783	endoplasmic reticulum	357	21.5686	0.0217682	4.35364	17.3021	25.8352
	GO:0005829	cytosol	177	21.4689	0.0308631	6.17262	15.4198	27.5181
	GO:0015935	small ribosomal subunit	40	20	0.0632456	12.6491	7.60387	32.3961
	GO:0005615	extracellular space	1793	19.7434	0.00940073	1.88015	17.9009	21.586
	GO:0016021	integral to membrane	3713	18.745	0.00640479	1.28096	17.4896	20.0003
	GO:0005840	ribosome	413	16.9492	0.0184617	3.69233	13.3307	20.5676
	GO:0005694	chromosome	42	16.6667	0.0575055	11.5011	5.3956	27.9377
	GO:0005739	mitochondrion	560	16.6071	0.015726	3.1452	13.5248	19.6894
	GO:0005792	microsome	111	16.2162	0.0349859	6.99718	9.35898	23.0735
	GO:0005882	intermediate filament	63	11.1111	0.0395943	7.91885	3.35064	18.8716
	GO:0043234	protein complex	49	10.2041	0.0432431	8.64863	1.72843	18.6797
	GO:0000786	nucleosome	69	8.69565	0.0339213	6.78426	2.04708	15.3442
			Arabidopsis thaliana
			T	%AS	std dev	95%Int	95%CI
							Inf	Sup
Subcell location			26592	8.47247	0.00170768	0.341535	8.13777	8.80718
C	GO:0005783	endoplasmic reticulum	77	18.1818	0.043954	8.7908	9.56684	26.7968
	GO:0005737	cytoplasm	390	16.4103	0.0187543	3.75087	12.7344	20.0861
	GO:0005829	cytosol	98	15.3061	0.0363702	7.27404	8.17757	22.4347
	GO:0009543	thylakoid lumen (sensu Viridiplantae)	70	14.2857	0.0418243	8.36486	6.08815	22.4833
	GO:0005843	cytosolic small ribosomal subunit (sensu Eukaryota)	56	14.2857	0.046761	9.3522	5.12056	23.4509
	GO:0015934	large ribosomal subunit	50	14	0.0490714	9.81428	4.38201	23.618
	GO:0005834	heterotrimeric G-protein complex	65	13.8462	0.0428396	8.56792	5.4496	22.2427
	GO:0005886	plasma membrane	118	13.5593	0.0315164	6.30329	7.3821	19.7365
	GO:0005634	nucleus	1875	11.8933	0.00747576	1.49515	10.4281	13.3586
	GO:0009570	chloroplast stroma	44	11.3636	0.0478452	9.56904	1.98598	20.7413
	GO:0005622	intracellular	468	11.3248	0.0146485	2.9297	8.45368	14.1959
	GO:0016021	integral to membrane	459	10.6754	0.0144135	2.88271	7.85033	13.5004
	GO:0005840	ribosome	290	9.65517	0.0173433	3.46867	6.25588	13.0545
	GO:0009507	chloroplast	3298	9.46028	0.0050962	1.01924	8.46142	10.4591
	GO:0000151	ubiquitin ligase complex	492	8.94309	0.0128652	2.57305	6.4215	11.4647
	GO:0005743	mitochondrial inner membrane	91	8.79121	0.029684	5.93679	2.97315	14.6093
	GO:0005739	mitochondrion	2861	8.59839	0.00524115	1.04823	7.57113	9.62566
	GO:0016020	membrane	1290	8.37209	0.00771145	1.54229	6.86065	9.88354
	GO:0005875	microtubule associated complex	62	8.06452	0.0345808	6.91616	1.28668	14.8424
	GO:0008372	cellular component unknown	8381	6.93235	0.00277454	0.554909	6.38854	7.47616
	GO:0000786	nucleosome	60	6.66667	0.0322031	6.44061	0.354867	12.9785
	GO:0012505	endomembrane system	3932	5.36623	0.00359377	0.718755	4.66185	6.07061
	GO:0005730	nucleolus	42	4.7619	0.0328603	6.57205	-1.67871	11.2025
	GO:0005576	extracellular region	85	4.70588	0.0229691	4.59382	0.203937	9.20783
	GO:0031225	anchored to membrane	233	3.86266	0.0126244	2.52488	1.38827	6.33705
	GO:0048046	apoplast	48	2.08333	0.0206152	4.12304	-1.95724	6.12391
	GO:0009505	cell wall (sensu Magnoliophyta)	71	1.40845	0.013985	2.79699	-1.3326	4.1495
	GO:0005618	cell wall	88	0	0	0	0	0
			Drosophila melanogaster
			T	%MT	std dev	95%Int	95%CI
							Inf	Sup
Subcell location			5811	19.6352	0.00521105	1.04221	18.6138	20.6565
	GO:0008021	synaptic vesicle	47	38.2979	0.0709069	14.1814	24.4001	52.1956
	GO:0005829	cytosol	62	37.0968	0.0613492	12.2698	25.0723	49.1212
	GO:0005886	plasma membrane	268	36.194	0.029355	5.871	30.4405	41.9476
	GO:0005783	endoplasmic reticulum	41	29.2683	0.0710581	14.2116	15.3409	43.1957
	GO:0005843	cytosolic small ribosomal subunit (sensu Eukaryota)	40	27.5	0.0706001	14.12	13.6624	41.3376
	GO:0005875	microtubule associated complex	64	26.5625	0.0552082	11.0416	15.7417	37.3833
	GO:0005737	cytoplasm	298	23.8255	0.0246784	4.93569	18.9885	28.6625
	GO:0005634	nucleus	763	22.0183	0.0150012	3.00024	19.0781	24.9586
	GO:0005840	ribosome	46	21.7391	0.0608155	12.1631	9.81929	33.659
	GO:0005743	mitochondrial inner membrane	48	20.8333	0.0586179	11.7236	9.34423	32.3224
	GO:0043190	ATP-binding cassette (ABC) transporter complex	44	20.4545	0.0608102	12.162	8.53575	32.3733
	GO:0005887	integral to plasma membrane	113	18.5841	0.036592	7.3184	11.412	25.7561
	GO:0005842	cytosolic large ribosomal subunit (sensu Eukaryota)	50	18	0.0543323	10.8665	7.35087	28.6491
	GO:0005759	mitochondrial matrix	53	16.9811	0.0515744	10.3149	6.87256	27.0897
	GO:0005681	spliceosome complex	69	15.942	0.0440694	8.81387	7.30444	24.5796
	GO:0016020	membrane	113	15.9292	0.0344255	6.8851	9.1818	22.6766
	GO:0005740	mitochondrial envelope	57	15.7895	0.048298	9.65961	6.32306	25.2559
	GO:0005739	mitochondrion	152	15.7895	0.0295764	5.91528	9.9925	21.5864
	GO:0016021	integral to membrane	393	15.2672	0.018143	3.6286	11.7111	18.8232
	GO:0005747	respiratory chain complex I (sensu Eukaryota)	38	10.5263	0.0497845	9.9569	0.768556	20.2841
	GO:0005576	extracellular region	180	9.44444	0.0217976	4.35953	5.17211	13.7168
	GO:0005792	microsome	80	5	0.024367	4.8734	0.224071	9.77593
	GO:0008372	cellular component unknown	676	4.14201	0.00766384	1.53277	2.6399	5.64412
	GO:0030532	small nuclear ribonucleoprotein complex	40	2.5	0.0246855	4.9371	-2.33836	7.33836
	GO:0005762	mitochondrial large ribosomal subunit	36	0	0	0	0	0
			Caenorhabditis elegans
			T	%MT	std dev	95%Int	95%CI
							Inf	Sup
Subcell location			7151	8.92183	0.00337094	0.674188	8.26113	9.58253
C	GO:0005840	ribosome	124	14.5161	0.0316342	6.32684	8.31583	20.7164
	GO:0005622	intracellular	299	13.0435	0.0194766	3.89531	9.22607	16.8609
	GO:0005737	cytoplasm	307	11.4007	0.0181389	3.62778	7.84543	14.9559
	GO:0005634	nucleus	1204	10.299	0.00875957	1.75191	8.58213	12.0159
	GO:0005743	mitochondrial inner membrane	39	10.2564	0.0485811	9.71621	0.73452	19.7783
	GO:0005795	Golgi stack	50	10	0.0424264	8.48528	1.68442	18.3156
	GO:0030529	ribonucleoprotein complex	119	9.2437	0.0265514	5.31028	4.03962	14.4478
	GO:0008076	voltage-gated potassium channel complex	55	9.09091	0.0387638	7.75275	1.49321	16.6886
	GO:0005783	endoplasmic reticulum	68	8.82353	0.034396	6.8792	2.08191	15.5651
	GO:0045211	postsynaptic membrane	98	8.16327	0.0276584	5.53168	2.74222	13.5843
	GO:0016021	integral to membrane	1571	8.08402	0.00687735	1.37547	6.73606	9.43198
	GO:0005856	cytoskeleton	139	7.19424	0.0219166	4.38331	2.8986	11.4899
	GO:0016020	membrane	1710	6.78363	0.00608106	1.21621	5.59174	7.97551
	GO:0005739	mitochondrion	121	6.61157	0.0225895	4.5179	2.18403	11.0391
	GO:0005576	extracellular region	108	6.48148	0.0236905	4.7381	1.83815	11.1248
	GO:0008372	cellular component unknown	37	5.40541	0.0371746	7.43492	-1.88082	12.6916
	GO:0043234	protein complex	49	4.08163	0.0282664	5.65327	-1.45857	9.62184
	GO:0000151	ubiquitin ligase complex	153	2.61438	0.0128999	2.57998	0.0860008	5.14276
	GO:0000786	nucleosome	80	2.5	0.0174553	3.49106	-0.921239	5.92124
	GO:0005694	chromosome	88	2.27273	0.0158869	3.17739	-0.841113	5.38657
			Cryptococcus neoformans
			T	%MT	std dev	95%Int	95%CI
							Inf	Sup
Subcell location			4578	3.91	0.00286477	0.572954	3.34851	4.4715
C	GO:0005935	bud neck	45	13.3333	0.0506745	10.1349	3.40114	23.2655
	GO:0005887	integral to plasma membrane	46	10.8696	0.0458923	9.17847	1.87467	19.8645
	GO:0005886	plasma membrane	177	7.9096	0.0202861	4.05721	3.93353	11.8857
	GO:0005625	soluble fraction	41	7.31707	0.0406702	8.13405	-0.654292	15.2884
	GO:0016020	membrane	84	7.14286	0.0280998	5.61997	1.63529	12.6504
	GO:0005759	mitochondrial matrix	52	5.76923	0.0323336	6.46671	-0.568149	12.1066
	GO:0000324	vacuole (sensu Fungi)	58	5.17241	0.0290804	5.81607	-0.527339	10.8722
	GO:0005783	endoplasmic reticulum	124	4.83871	0.0192701	3.85402	1.06177	8.61565
	GO:0005634	nucleus	663	3.61991	0.00725414	1.45083	2.1981	5.04172
	GO:0005829	cytosol	121	3.30579	0.0162534	3.25068	0.120114	6.49146
	GO:0005743	mitochondrial inner membrane	61	3.27869	0.0228006	4.56012	-1.19023	7.74761
	GO:0005737	cytoplasm	848	3.06604	0.0059201	1.18402	1.9057	4.22638
	GO:0005739	mitochondrion	217	2.76498	0.0111308	2.22616	0.583336	4.94662
	GO:0005730	nucleolus	110	2.72727	0.0155297	3.10594	-0.316551	5.7711
	GO:0005789	endoplasmic reticulum membrane	38	2.63158	0.0259672	5.19344	-2.458	7.72115
	GO:0016021	integral to membrane	53	1.88679	0.0186891	3.73782	-1.77627	5.54985
	GO:0005842	cytosolic large ribosomal subunit (sensu Eukaryota)	45	0	0	0	0	0
	GO:0000329	vacuolar membrane (sensu Fungi)	42	0	0	0	0	0
	GO:0005843	cytosolic small ribosomal subunit (sensu Eukaryota)	37	0	0	0	0	0
