# Supplementary material for: Functional and evolutionary analysis of alternatively spliced genes is consistent with an early eukaryotic origin of alternative splicing
Source: BMC Evol Biol. 2007 Oct 4;7:188. doi: 10.1186/1471-2148-7-188 (PMC2082043; doi:10.1186/1471-2148-7-188)
Supplement: Additional file 3 — Molecular functions and alternative splicing. List of different molecular functions and their AS frequency for A. thaliana, D. melanogaster, C. elegans, C. neoformans, M. musculus and H. sapiens. [file 1471-2148-7-188-S3.xls]

## Sheet: Table SM3
			Homo sapiens
			T	%AS	std dev	95%Int	95%CI
							Inf	Sup
Molec Funct			36653	37.4076	0.00252747	0.505494	36.9122	37.903
F	GO:0042626	ATPase activity, coupled to transmembrane movement of substances	36	75	0.0721688	14.4338	60.8549	89.1451
	GO:0004725	protein tyrosine phosphatase activity	77	63.6364	0.0548202	10.964	52.8916	74.3811
	GO:0016887	ATPase activity	106	60.3774	0.0475068	9.50136	51.066	69.6887
	GO:0046982	protein heterodimerization activity	46	58.6957	0.0725975	14.5195	44.4665	72.9248
	GO:0003824	catalytic activity	337	54.3027	0.0271357	5.42714	48.9841	59.6213
	GO:0004386	helicase activity	52	53.8462	0.0691321	13.8264	40.2963	67.396
	GO:0008168	methyltransferase activity	45	53.3333	0.0743698	14.874	38.7569	67.9098
	GO:0008642	ubiquitin-like activating enzyme activity	70	51.4286	0.059737	11.9474	39.7201	63.137
	GO:0008138	protein tyrosine/serine/threonine phosphatase activity	35	51.4286	0.0844809	16.8962	34.8703	67.9868
	GO:0008757	S-adenosylmethionine-dependent methyltransferase activity	43	51.1628	0.0762287	15.2457	36.222	66.1036
	GO:0004222	metalloendopeptidase activity	88	51.1364	0.0532864	10.6573	40.6922	61.5805
	GO:0017111	nucleoside-triphosphatase activity	67	50.7463	0.0610779	12.2156	38.775	62.7175
	GO:0005085	guanyl-nucleotide exchange factor activity	94	50	0.0515711	10.3142	39.8921	60.1079
	GO:0005261	cation channel activity	42	50	0.0771517	15.4303	34.8783	65.1217
	GO:0005516	calmodulin binding	107	48.5981	0.0483178	9.66356	39.1278	58.0684
	GO:0004888	transmembrane receptor activity	89	48.3146	0.0529698	10.594	37.9325	58.6967
	GO:0004674	protein serine/threonine kinase activity	499	48.2966	0.0223701	4.47402	43.9121	52.6811
	GO:0004713	protein-tyrosine kinase activity	444	48.1982	0.0237135	4.74271	43.5503	52.8461
	GO:0008026	ATP-dependent helicase activity	67	47.7612	0.0610235	12.2047	35.8006	59.7218
	GO:0004721	phosphoprotein phosphatase activity	42	47.619	0.0770642	15.4128	32.5145	62.7236
	GO:0005070	SH3/SH2 adaptor activity	42	47.619	0.0770642	15.4128	32.5145	62.7236
	GO:0042803	protein homodimerization activity	42	47.619	0.0770642	15.4128	32.5145	62.7236
	GO:0016564	transcriptional repressor activity	51	47.0588	0.0698928	13.9786	33.3598	60.7578
	GO:0003777	microtubule motor activity	90	46.6667	0.0525874	10.5175	36.3595	56.9738
	GO:0005524	ATP binding	1328	46.3102	0.0136831	2.73662	43.6283	48.9921
	GO:0005279	amino acid-polyamine transporter activity	39	46.1538	0.0798268	15.9654	30.5078	61.7999
	GO:0005488	binding	531	45.7627	0.0216201	4.32402	41.5252	50.0003
	GO:0003707	steroid hormone receptor activity	46	45.6522	0.0734417	14.6883	31.2576	60.0468
	GO:0003714	transcription corepressor activity	76	44.7368	0.0570353	11.4071	33.5579	55.9158
	GO:0015293	symporter activity	117	44.4444	0.0459388	9.18776	35.4404	53.4484
	GO:0005201	extracellular matrix structural constituent	72	44.4444	0.0585607	11.7121	32.9665	55.9223
	GO:0003779	actin binding	211	44.0758	0.034179	6.83579	37.3768	50.7749
	GO:0004842	ubiquitin-protein ligase activity	409	44.0098	0.0245453	4.90907	39.1989	48.8207
	GO:0016301	kinase activity	171	43.8596	0.0379465	7.58931	36.4221	51.2972
	GO:0003676	nucleic acid binding	750	43.4667	0.0181009	3.62018	39.9189	47.0144
	GO:0005096	GTPase activator activity	95	43.1579	0.0508163	10.1633	33.1979	53.1179
	GO:0004871	signal transducer activity	307	42.9967	0.0282552	5.65104	37.4587	48.5348
	GO:0004252	serine-type endopeptidase activity	112	42.8571	0.046761	9.3522	33.692	52.0223
	GO:0016563	transcriptional activator activity	68	42.6471	0.0599747	11.9949	30.892	54.4021
	GO:0003774	motor activity	66	42.4242	0.0608352	12.167	30.5005	54.3479
	GO:0031072	heat shock protein binding	57	42.1053	0.0653959	13.0792	29.2877	54.9229
	GO:0000166	nucleotide binding	1494	41.9679	0.0127678	2.55357	39.4654	44.4704
	GO:0003713	transcription coactivator activity	129	41.8605	0.0434353	8.68706	33.3471	50.3738
	GO:0008233	peptidase activity	152	41.4474	0.0399576	7.99153	33.6157	49.2791
	GO:0005509	calcium ion binding	835	41.1976	0.017033	3.40659	37.8591	44.5361
	GO:0003682	chromatin binding	51	41.1765	0.0689152	13.783	27.6691	54.6838
	GO:0003723	RNA binding	473	41.0148	0.0226158	4.52315	36.5821	45.4475
	GO:0005529	sugar binding	158	40.5063	0.0390542	7.81085	32.8517	48.161
	GO:0008270	zinc ion binding	1600	40.4375	0.0122693	2.45385	38.0327	42.8423
	GO:0004930	G-protein coupled receptor activity	93	39.7849	0.050754	10.1508	29.8372	49.7327
	GO:0016798	hydrolase activity, acting on glycosyl bonds	41	39.0244	0.0761823	15.2365	24.0927	53.9561
	GO:0005057	receptor signaling protein activity	36	38.8889	0.0812497	16.2499	22.964	54.8138
	GO:0008565	protein transporter activity	75	38.6667	0.0562323	11.2465	27.6451	49.6882
	GO:0016787	hydrolase activity	714	38.6555	0.018224	3.6448	35.0836	42.2274
	GO:0008415	acyltransferase activity	91	38.4615	0.0509995	10.1999	28.4656	48.4574
	GO:0016740	transferase activity	929	37.9978	0.0159248	3.18497	34.8766	41.1191
	GO:0004497	monooxygenase activity	69	37.6812	0.0583374	11.6675	26.247	49.1153
	GO:0003899	DNA-directed RNA polymerase activity	40	37.5	0.0765466	15.3093	22.4969	52.5031
	GO:0003700	transcription factor activity	894	37.2483	0.0161695	3.23391	34.0791	40.4175
	GO:0016874	ligase activity	170	37.0588	0.0370415	7.4083	29.7987	44.319
	GO:0005515	protein binding	3218	36.7309	0.00849804	1.69961	35.0653	38.3965
	GO:0005554	molecular function unknown	641	36.6615	0.0190331	3.80662	32.931	40.392
	GO:0016491	oxidoreductase activity	458	36.4629	0.0224909	4.49818	32.0547	40.8711
	GO:0030528	transcription regulator activity	99	36.3636	0.0483469	9.66938	26.8876	45.8396
	GO:0004519	endonuclease activity	47	36.1702	0.0700871	14.0174	22.4331	49.9073
	GO:0003677	DNA binding	986	35.8012	0.0152677	3.05354	32.8087	38.7937
	GO:0005506	iron ion binding	235	35.7447	0.0312627	6.25254	29.6172	41.8722
	GO:0005215	transporter activity	342	35.6725	0.0259031	5.18062	30.5955	40.7495
	GO:0000287	magnesium ion binding	250	35.2	0.0302057	6.04114	29.2797	41.1203
	GO:0046872	metal ion binding	1654	35.006	0.0117284	2.34569	32.7073	37.3048
	GO:0020037	heme binding	100	35	0.047697	9.53939	25.6514	44.3486
	GO:0005198	structural molecule activity	286	34.965	0.0281973	5.63946	29.4384	40.4917
	GO:0030145	manganese ion binding	83	34.9398	0.0523334	10.4667	24.6824	45.1971
	GO:0004221	ubiquitin thiolesterase activity	63	34.9206	0.060061	12.0122	23.1487	46.6926
	GO:0004197	cysteine-type endopeptidase activity	72	34.7222	0.0561074	11.2215	23.7252	45.7193
	GO:0005200	structural constituent of cytoskeleton	73	34.2466	0.0555401	11.108	23.3607	45.1324
	GO:0008289	lipid binding	83	33.7349	0.0518971	10.3794	23.5631	43.9068
	GO:0016829	lyase activity	89	33.7079	0.0501074	10.0215	23.8868	43.5289
	GO:0003702	RNA polymerase II transcription factor activity	108	33.3333	0.0453609	9.07218	24.4426	42.2241
	GO:0005507	copper ion binding	58	32.7586	0.0616264	12.3253	20.6798	44.8374
	GO:0005267	potassium channel activity	40	32.5	0.0740566	14.8113	17.9849	47.0151
	GO:0003743	translation initiation factor activity	74	32.4324	0.0544181	10.8836	21.7665	43.0984
	GO:0003954	NADH dehydrogenase activity	37	32.4324	0.0769588	15.3918	17.3485	47.5163
	GO:0008237	metallopeptidase activity	53	32.0755	0.0641153	12.8231	19.5089	44.6421
	GO:0016757	transferase activity, transferring glycosyl groups	123	31.7073	0.041958	8.39159	23.4836	39.9311
	GO:0005525	GTP binding	370	31.3514	0.0241181	4.82362	26.6242	36.0785
	GO:0005216	ion channel activity	125	31.2	0.0414397	8.28794	23.0778	39.3222
	GO:0005179	hormone activity	87	31.0345	0.0495997	9.91993	21.313	40.756
	GO:0005489	electron transporter activity	170	30.5882	0.0353402	7.06804	23.6616	37.5149
	GO:0005102	receptor binding	69	30.4348	0.0553932	11.0786	19.5777	41.2919
	GO:0031402	sodium ion binding	69	30.4348	0.0553932	11.0786	19.5777	41.2919
	GO:0003924	GTPase activity	167	29.9401	0.0354408	7.08816	22.9937	36.8865
	GO:0004867	serine-type endopeptidase inhibitor activity	81	29.6296	0.0507359	10.1472	19.6854	39.5739
	GO:0051082	unfolded protein binding	161	29.1925	0.0358313	7.16626	22.1696	36.2155
	GO:0042802	protein self binding	63	28.5714	0.0569156	11.3831	17.416	39.7269
	GO:0004872	receptor activity	1419	28.2593	0.0119529	2.39058	25.9166	30.6021
	GO:0008201	heparin binding	57	28.0702	0.0595168	11.9034	16.4049	39.7355
	GO:0019992	diacylglycerol binding	37	27.027	0.0730095	14.6019	12.7172	41.3369
	GO:0005249	voltage-gated potassium channel activity	72	26.3889	0.0519417	10.3883	16.2083	36.5695
	GO:0008137	NADH dehydrogenase (ubiquinone) activity	50	26	0.0620322	12.4064	13.8417	38.1583
	GO:0005319	lipid transporter activity	35	25.7143	0.0738764	14.7753	11.2345	40.1941
	GO:0005230	extracellular ligand-gated ion channel activity	51	25.4902	0.0610251	12.205	13.5293	37.4511
	GO:0030955	potassium ion binding	95	25.2632	0.044581	8.91619	16.5253	34.001
	GO:0046933	hydrogen-transporting ATP synthase activity, rotational mechanism	45	24.4444	0.0640644	12.8129	11.8878	37.0011
	GO:0046961	hydrogen-transporting ATPase activity, rotational mechanism	46	23.913	0.0628917	12.5783	11.5863	36.2398
	GO:0008083	growth factor activity	134	23.8806	0.0368314	7.36627	16.6616	31.0995
	GO:0003735	structural constituent of ribosome	270	21.8519	0.0251491	5.02981	16.9226	26.7811
	GO:0008009	chemokine activity	47	21.2766	0.0596972	11.9394	9.57594	32.9772
	GO:0016853	isomerase activity	92	20.6522	0.0422043	8.44086	12.3801	28.9242
	GO:0005351	sugar porter activity	35	20	0.0676123	13.5225	6.74798	33.252
	GO:0001584	rhodopsin-like receptor activity	270	17.7778	0.0232676	4.65352	13.2173	22.3382
	GO:0005125	cytokine activity	86	16.2791	0.0398091	7.96182	8.47648	24.0817
	GO:0004984	olfactory receptor activity	421	0.712589	0.00409945	0.81989	-0.0909032	1.51608
			Mus musculus
			T	%MT	std dev	95%Int	95%CI
							Inf	Sup
Molec Funct			33461	29.0756	0.00248252	0.496504	28.5891	29.5622
F	GO:0003824	catalytic activity	1455	62.4742	0.0126936	2.53871	59.9863	64.9622
	GO:0003682	chromatin binding	62	53.2258	0.0633678	12.6736	40.8057	65.6459
	GO:0005085	guanyl-nucleotide exchange factor activity	73	47.9452	0.0584711	11.6942	36.4849	59.4055
	GO:0004672	protein kinase activity	37	45.9459	0.0819289	16.3858	29.8879	62.004
	GO:0004725	protein tyrosine phosphatase activity	55	45.4545	0.0671408	13.4282	32.2949	58.6141
	GO:0005516	calmodulin binding	76	44.7368	0.0570353	11.4071	33.5579	55.9158
	GO:0005261	cation channel activity	43	44.186	0.0757321	15.1464	29.3426	59.0295
	GO:0008067	metabotropic glutamate, GABA-B-like receptor activity	81	41.9753	0.0548354	10.9671	31.2276	52.723
	GO:0008757	S-adenosylmethionine-dependent methyltransferase activity	39	41.0256	0.0787639	15.7528	25.5879	56.4634
	GO:0004221	ubiquitin thiolesterase activity	59	40.678	0.0639531	12.7906	28.1432	53.2128
	GO:0003774	motor activity	69	40.5797	0.0591149	11.823	28.9932	52.1662
	GO:0003743	translation initiation factor activity	60	40	0.0632456	12.6491	27.6039	52.3961
	GO:0003713	transcription coactivator activity	43	39.5349	0.0745604	14.9121	24.921	54.1487
	GO:0003676	nucleic acid binding	941	39.4261	0.0159309	3.18618	36.3037	42.5486
	GO:0003779	actin binding	167	38.9222	0.0377296	7.54592	31.5272	46.3172
	GO:0005096	GTPase activator activity	80	38.75	0.0544683	10.8937	28.0742	49.4258
	GO:0005524	ATP binding	1297	38.0879	0.0134838	2.69675	35.4451	40.7307
	GO:0003777	microtubule motor activity	66	37.8788	0.0597099	11.942	26.1757	49.5819
	GO:0004674	protein serine/threonine kinase activity	409	37.6528	0.0239577	4.79154	32.9571	42.3485
	GO:0003714	transcription corepressor activity	40	37.5	0.0765466	15.3093	22.4969	52.5031
	GO:0004386	helicase activity	40	37.5	0.0765466	15.3093	22.4969	52.5031
	GO:0004713	protein-tyrosine kinase activity	353	37.1105	0.0257128	5.14257	32.0708	42.1502
	GO:0017111	nucleoside-triphosphatase activity	52	36.5385	0.0667773	13.3555	23.4501	49.6268
	GO:0003723	RNA binding	363	36.3636	0.0252484	5.04967	31.415	41.3123
	GO:0030106	MHC class I receptor activity	36	36.1111	0.0800538	16.0108	20.4206	51.8017
	GO:0004842	ubiquitin-protein ligase activity	290	35.8621	0.0281628	5.63256	30.3422	41.382
	GO:0008565	protein transporter activity	82	35.3659	0.0527978	10.5596	25.0175	45.7142
	GO:0008270	zinc ion binding	1533	34.8337	0.0121686	2.43372	32.4486	37.2187
	GO:0016301	kinase activity	163	34.3558	0.0371967	7.43934	27.0653	41.6464
	GO:0004365	glyceraldehyde-3-phosphate dehydrogenase (phosphorylating) activity	112	33.9286	0.0447384	8.94768	25.1598	42.6973
	GO:0004197	cysteine-type endopeptidase activity	89	33.7079	0.0501074	10.0215	23.8868	43.5289
	GO:0016887	ATPase activity	105	33.3333	0.0460044	9.20087	24.3165	42.3502
	GO:0008026	ATP-dependent helicase activity	75	33.3333	0.0544331	10.8866	22.6644	44.0022
	GO:0051287	NAD binding	146	32.8767	0.038878	7.77561	25.2566	40.4968
	GO:0005529	sugar binding	156	32.6923	0.0375572	7.51143	25.3311	40.0535
	GO:0008168	methyltransferase activity	46	32.6087	0.0691178	13.8236	19.0616	46.1558
	GO:0005488	binding	423	32.1513	0.0227091	4.54182	27.7003	36.6023
	GO:0005515	protein binding	2061	32.0718	0.0102813	2.05626	30.0567	34.0869
	GO:0005509	calcium ion binding	712	31.6011	0.0174235	3.4847	28.1861	35.0161
	GO:0000166	nucleotide binding	1189	31.2868	0.0134465	2.6893	28.6513	33.9223
	GO:0003677	DNA binding	896	31.25	0.0154849	3.09697	28.215	34.285
	GO:0004190	aspartic-type endopeptidase activity	79	30.3797	0.0517424	10.3485	20.2382	40.5213
	GO:0016740	transferase activity	877	30.3307	0.0155225	3.1045	27.2883	33.3731
	GO:0004222	metalloendopeptidase activity	83	30.1205	0.0503578	10.0716	20.2504	39.9906
	GO:0000287	magnesium ion binding	227	29.9559	0.0304028	6.08057	23.997	35.9149
	GO:0005200	structural constituent of cytoskeleton	37	29.7297	0.0751416	15.0283	15.002	44.4575
	GO:0005216	ion channel activity	105	28.5714	0.0440867	8.81733	19.9304	37.2124
	GO:0008415	acyltransferase activity	91	28.5714	0.0473567	9.47134	19.2895	37.8533
	GO:0008237	metallopeptidase activity	50	28	0.063498	12.6996	15.5544	40.4456
	GO:0046872	metal ion binding	1348	27.8932	0.012215	2.44299	25.499	30.2873
	GO:0004252	serine-type endopeptidase activity	94	27.6596	0.046137	9.2274	18.6167	36.7024
	GO:0046933	hydrogen-transporting ATP synthase activity, rotational mechanism	51	27.451	0.0624899	12.498	15.203	39.699
	GO:0016564	transcriptional repressor activity	66	27.2727	0.0548202	10.964	16.528	38.0175
	GO:0030528	transcription regulator activity	103	27.1845	0.0438383	8.76766	18.5922	35.7768
	GO:0005198	structural molecule activity	328	27.1341	0.0245518	4.91036	22.322	31.9463
	GO:0005249	voltage-gated potassium channel activity	74	27.027	0.0516255	10.3251	16.9084	37.1456
	GO:0004867	serine-type endopeptidase inhibitor activity	89	26.9663	0.0470411	9.40822	17.7462	36.1863
	GO:0016874	ligase activity	156	26.9231	0.0355132	7.10265	19.9625	33.8837
	GO:0046961	hydrogen-transporting ATPase activity, rotational mechanism	52	26.9231	0.0615107	12.3021	14.867	38.9792
	GO:0005525	GTP binding	272	26.8382	0.026868	5.37359	21.5721	32.1044
	GO:0003700	transcription factor activity	703	26.6003	0.0166653	3.33306	23.3339	29.8667
	GO:0016787	hydrolase activity	653	26.4931	0.0172693	3.45385	23.1083	29.8779
	GO:0004871	signal transducer activity	119	26.0504	0.0402348	8.04696	18.1644	33.9364
	GO:0004930	G-protein coupled receptor activity	74	25.6757	0.0507821	10.1564	15.7224	35.629
	GO:0005215	transporter activity	300	25.6667	0.0252183	5.04366	20.7239	30.6095
	GO:0042626	ATPase activity, coupled to transmembrane movement of substances	39	25.641	0.0699201	13.984	11.9367	39.3454
	GO:0008201	heparin binding	43	25.5814	0.0665378	13.3076	12.54	38.6228
	GO:0042803	protein homodimerization activity	43	25.5814	0.0665378	13.3076	12.54	38.6228
	GO:0005489	electron transporter activity	94	25.5319	0.0449741	8.99483	16.717	34.3468
	GO:0005554	molecular function unknown	140	25	0.0365963	7.31925	17.8271	32.1729
	GO:0005507	copper ion binding	52	25	0.0600481	12.0096	13.2306	36.7694
	GO:0005230	extracellular ligand-gated ion channel activity	36	25	0.0721688	14.4338	10.8549	39.1451
	GO:0030594	neurotransmitter receptor activity	36	25	0.0721688	14.4338	10.8549	39.1451
	GO:0016563	transcriptional activator activity	69	24.6377	0.0518743	10.3749	14.4703	34.805
	GO:0016853	isomerase activity	86	24.4186	0.0463253	9.26507	15.3388	33.4984
	GO:0030955	potassium ion binding	78	24.359	0.0486028	9.72055	14.8328	33.8851
	GO:0030145	manganese ion binding	79	24.0506	0.0480852	9.61705	14.6259	33.4753
	GO:0042802	protein self binding	40	22.5	0.0660256	13.2051	9.55899	35.441
	GO:0005102	receptor binding	49	22.449	0.0596066	11.9213	10.7661	34.1319
	GO:0031402	sodium ion binding	54	22.2222	0.056575	11.315	11.1335	33.3109
	GO:0016798	hydrolase activity, acting on glycosyl bonds	36	22.2222	0.06929	13.858	8.64139	35.8031
	GO:0008233	peptidase activity	199	22.1106	0.029418	5.88359	16.3446	27.8765
	GO:0003924	GTPase activity	78	21.7949	0.0467463	9.34927	12.6326	30.9572
	GO:0016491	oxidoreductase activity	437	20.595	0.0193448	3.86896	16.8034	24.3865
	GO:0008642	ubiquitin-like activating enzyme activity	55	20	0.053936	10.7872	9.42855	30.5715
	GO:0004983	neuropeptide Y receptor activity	35	20	0.0676123	13.5225	6.74798	33.252
	GO:0005506	iron ion binding	244	19.6721	0.0254486	5.08972	14.6842	24.6601
	GO:0015293	symporter activity	62	19.3548	0.0501751	10.035	9.52052	29.1892
	GO:0004519	endonuclease activity	47	19.1489	0.057394	11.4788	7.89972	30.3982
	GO:0016757	transferase activity, transferring glycosyl groups	96	18.75	0.0398361	7.96722	10.9421	26.5579
	GO:0031072	heat shock protein binding	56	17.8571	0.0511796	10.2359	7.82594	27.8883
	GO:0003735	structural constituent of ribosome	506	17.7866	0.0169997	3.39995	14.4546	21.1185
	GO:0020037	heme binding	124	16.9355	0.0336818	6.73637	10.3338	23.5371
	GO:0008083	growth factor activity	114	16.6667	0.0349045	6.9809	9.82539	23.5079
	GO:0003707	steroid hormone receptor activity	42	16.6667	0.0575055	11.5011	5.3956	27.9377
	GO:0004497	monooxygenase activity	67	16.4179	0.0452562	9.05124	7.54769	25.2881
	GO:0016829	lyase activity	78	15.3846	0.0408527	8.17054	7.37749	23.3917
	GO:0004888	transmembrane receptor activity	52	15.3846	0.0500341	10.0068	5.57793	25.1913
	GO:0005125	cytokine activity	76	14.4737	0.0403583	8.07166	6.56346	22.3839
	GO:0004263	chymotrypsin activity	35	14.2857	0.0591485	11.8297	2.69261	25.8788
	GO:0051082	unfolded protein binding	135	14.0741	0.0299299	5.98598	8.20782	19.9403
	GO:0004872	receptor activity	1811	13.8597	0.00811935	1.62387	12.2684	15.4511
	GO:0008289	lipid binding	67	13.4328	0.0416604	8.33207	5.2674	21.5983
	GO:0005179	hormone activity	97	13.4021	0.0345903	6.91805	6.62237	20.1818
	GO:0045028	purinergic nucleotide receptor activity, G-protein coupled	53	13.2075	0.0465066	9.30131	4.09226	22.3228
	GO:0001584	rhodopsin-like receptor activity	359	8.35655	0.0146055	2.9211	5.49386	11.2192
	GO:0016503	pheromone receptor activity	103	1.94175	0.0135963	2.71925	-0.723122	4.60662
	GO:0004984	olfactory receptor activity	800	0.5	0.00249374	0.498748	0.0112265	0.988773
			Arabidopsis thaliana
			T	%AS	std dev	95%Int	95%CI
							Inf	Sup
Molec Funct			34959	8.86467	0.00152018	0.304036	8.56671	9.16263
F	GO:0008642	ubiquitin-like activating enzyme activity	35	22.8571	0.0709782	14.1956	8.94542	36.7689
	GO:0008168	methyltransferase activity	47	21.2766	0.0596972	11.9394	9.57594	32.9772
	GO:0003723	RNA binding	395	19.4937	0.0199326	3.98651	15.5869	23.4005
	GO:0008565	protein transporter activity	89	19.1011	0.0416683	8.33366	10.9341	27.2681
	GO:0004840	ubiquitin conjugating enzyme activity	48	18.75	0.0563367	11.2673	7.708	29.792
	GO:0005351	sugar porter activity	94	15.9574	0.0377718	7.55436	8.55418	23.3607
	GO:0015144	carbohydrate transporter activity	89	14.6067	0.0374363	7.48727	7.26922	21.9443
	GO:0015071	protein phosphatase type 2C activity	77	14.2857	0.0398779	7.97558	6.46965	22.1018
	GO:0003924	GTPase activity	43	13.9535	0.0528413	10.5683	3.59659	24.3104
	GO:0005516	calmodulin binding	161	13.6646	0.0270695	5.4139	8.35898	18.9702
	GO:0005198	structural molecule activity	44	13.6364	0.0517355	10.3471	3.49621	23.7765
	GO:0003676	nucleic acid binding	708	13.5593	0.0128665	2.57331	11.0375	16.0812
	GO:0016563	transcriptional activator activity	53	13.2075	0.0465066	9.30131	4.09226	22.3228
	GO:0004197	cysteine-type endopeptidase activity	77	12.987	0.038309	7.66181	5.47844	20.4956
	GO:0004185	serine carboxypeptidase activity	54	12.963	0.0457096	9.14192	4.00388	21.922
	GO:0004812	tRNA ligase activity	39	12.8205	0.0535337	10.7067	2.3279	23.3131
	GO:0016298	lipase activity	47	12.766	0.0486767	9.73533	3.22533	22.3066
	GO:0003743	translation initiation factor activity	81	12.3457	0.0365512	7.31024	5.18164	19.5097
	GO:0003824	catalytic activity	653	12.2511	0.0128308	2.56615	9.73632	14.766
	GO:0016491	oxidoreductase activity	352	11.6477	0.0170985	3.4197	8.29642	14.999
	GO:0004221	ubiquitin thiolesterase activity	43	11.6279	0.0488848	9.77697	2.04648	21.2093
	GO:0004722	protein serine/threonine phosphatase activity	78	11.5385	0.0361746	7.23492	4.44824	18.6287
	GO:0016789	carboxylic ester hydrolase activity	122	11.4754	0.028856	5.7712	5.81963	17.1312
	GO:0015450	protein translocase activity	44	11.3636	0.0478452	9.56904	1.98598	20.7413
	GO:0008234	cysteine-type peptidase activity	108	11.1111	0.0302406	6.04812	5.18395	17.0383
	GO:0003700	transcription factor activity	1666	10.8043	0.00760559	1.52112	9.31363	12.295
	GO:0009055	electron carrier activity	47	10.6383	0.0449741	8.99483	1.82337	19.4532
	GO:0000166	nucleotide binding	348	10.6322	0.0165239	3.30478	7.3935	13.8709
	GO:0005525	GTP binding	220	10.4545	0.0206283	4.12566	6.4114	14.4977
	GO:0005515	protein binding	1028	10.4086	0.00952428	1.90486	8.5418	12.2753
	GO:0008233	peptidase activity	106	10.3774	0.029621	5.92419	4.57165	16.1831
	GO:0051082	unfolded protein binding	116	10.3448	0.0282762	5.65523	4.8027	15.887
	GO:0003735	structural constituent of ribosome	350	10.2857	0.0162373	3.24746	7.1032	13.4682
	GO:0003677	DNA binding	1287	10.101	0.00839983	1.67997	8.45464	11.7474
	GO:0005509	calcium ion binding	208	10.0962	0.0208899	4.17797	6.00174	14.1906
	GO:0008757	S-adenosylmethionine-dependent methyltransferase activity	90	10	0.0316228	6.32456	3.80194	16.1981
	GO:0016787	hydrolase activity	234	9.82906	0.0194617	3.89235	6.01456	13.6436
	GO:0008270	zinc ion binding	849	9.77621	0.0101928	2.03855	7.77843	11.774
	GO:0008236	serine-type peptidase activity	42	9.52381	0.0452947	9.05895	0.646039	18.4016
	GO:0004672	protein kinase activity	662	9.36556	0.0113236	2.26472	7.14613	11.585
	GO:0031072	heat shock protein binding	107	9.34579	0.0281391	5.62782	3.83053	14.8611
	GO:0005215	transporter activity	300	9	0.0165227	3.30454	5.76155	12.2385
	GO:0005524	ATP binding	1448	8.70166	0.0074071	1.48142	7.24987	10.1534
	GO:0004842	ubiquitin-protein ligase activity	564	8.68794	0.01186	2.37199	6.36339	11.0125
	GO:0008289	lipid binding	106	8.49057	0.0270737	5.41475	3.18411	13.797
	GO:0004553	hydrolase activity, hydrolyzing O-glycosyl compounds	229	8.29694	0.0182278	3.64555	4.7243	11.8696
	GO:0016301	kinase activity	923	8.23402	0.00904786	1.80957	6.46064	10.0074
	GO:0005488	binding	122	8.19672	0.0248353	4.96706	3.329	13.0644
	GO:0004386	helicase activity	136	8.08824	0.0233799	4.67598	3.50577	12.6707
	GO:0015297	antiporter activity	62	8.06452	0.0345808	6.91616	1.28668	14.8424
	GO:0004674	protein serine/threonine kinase activity	707	8.06223	0.0102392	2.04784	6.05536	10.0691
	GO:0004713	protein-tyrosine kinase activity	572	8.04196	0.0113705	2.27409	5.81335	10.2706
	GO:0030528	transcription regulator activity	101	7.92079	0.0268723	5.37445	2.65383	13.1878
	GO:0015238	drug transporter activity	52	7.69231	0.0369527	7.39053	0.449588	14.935
	GO:0008026	ATP-dependent helicase activity	146	7.53425	0.0218441	4.36882	3.25281	11.8157
	GO:0003777	microtubule motor activity	67	7.46269	0.0321047	6.42094	1.17016	13.7552
	GO:0045735	nutrient reservoir activity	67	7.46269	0.0321047	6.42094	1.17016	13.7552
	GO:0015359	amino acid permease activity	44	6.81818	0.0379991	7.59982	-0.629646	14.266
	GO:0046872	metal ion binding	104	6.73077	0.0245689	4.91377	1.91527	11.5463
	GO:0005489	electron transporter activity	194	6.70103	0.0179518	3.59036	3.18248	10.2196
	GO:0015036	disulfide oxidoreductase activity	45	6.66667	0.0371849	7.43698	-0.621572	13.9549
	GO:0016757	transferase activity, transferring glycosyl groups	329	6.38298	0.0134769	2.69539	3.7415	9.02446
	GO:0016758	transferase activity, transferring hexosyl groups	79	6.32911	0.0273943	5.47886	0.959831	11.6984
	GO:0030508	thiol-disulfide exchange intermediate activity	80	6.25	0.0270633	5.41266	0.945594	11.5544
	GO:0003779	actin binding	48	6.25	0.0349386	6.98771	-0.597958	13.098
	GO:0016788	hydrolase activity, acting on ester bonds	131	6.10687	0.0209214	4.18428	2.00628	10.2075
	GO:0004871	signal transducer activity	99	6.06061	0.0239808	4.79617	1.36036	10.7608
	GO:0005554	molecular function unknown	8906	5.95104	0.00250687	0.501374	5.4597	6.44239
	GO:0008415	acyltransferase activity	70	5.71429	0.0277431	5.54862	0.276639	11.1519
	GO:0015250	water channel activity	35	5.71429	0.0392347	7.84693	-1.97571	13.4043
	GO:0003755	peptidyl-prolyl cis-trans isomerase activity	54	5.55556	0.0311713	6.23426	-0.554022	11.6651
	GO:0003899	DNA-directed RNA polymerase activity	54	5.55556	0.0311713	6.23426	-0.554022	11.6651
	GO:0016740	transferase activity	94	5.31915	0.0231467	4.62933	0.782405	9.85589
	GO:0016887	ATPase activity	132	5.30303	0.0195049	3.90097	1.48008	9.12599
	GO:0004806	triacylglycerol lipase activity	38	5.26316	0.0362235	7.24471	-1.83666	12.363
	GO:0005506	iron ion binding	288	5.20833	0.013093	2.61859	2.64211	7.77456
	GO:0017111	nucleoside-triphosphatase activity	178	5.05618	0.0164223	3.28446	1.8374	8.27496
	GO:0008194	UDP-glycosyltransferase activity	99	5.05051	0.0220088	4.40176	0.736783	9.36423
	GO:0004194	pepsin A activity	61	4.91803	0.0276873	5.53745	-0.508669	10.3447
	GO:0004888	transmembrane receptor activity	128	4.6875	0.0186827	3.73655	1.02568	8.34932
	GO:0004364	glutathione transferase activity	48	4.16667	0.0288424	5.76849	-1.48645	9.81979
	GO:0030246	carbohydrate binding	48	4.16667	0.0288424	5.76849	-1.48645	9.81979
	GO:0016706	oxidoreductase activity, acting on paired donors, with incorporation or reduction of molecular oxygen, 2-oxoglutarate as one donor, and incorporation of one atom each of oxygen into both donors	55	3.63636	0.0252411	5.04823	-1.3109	8.58363
	GO:0019825	oxygen binding	230	3.47826	0.0120817	2.41635	1.11024	5.84628
	GO:0004497	monooxygenase activity	259	3.4749	0.01138	2.276	1.24443	5.70538
	GO:0020037	heme binding	218	3.21101	0.01194	2.38801	0.870763	5.55126
	GO:0005529	sugar binding	63	3.1746	0.0220886	4.41773	-1.15477	7.50398
	GO:0042626	ATPase activity, coupled to transmembrane movement of substances	98	3.06122	0.0174014	3.48027	-0.349443	6.47189
	GO:0015385	sodium:hydrogen antiporter activity	35	2.85714	0.0281603	5.63206	-2.66228	8.37656
	GO:0000156	two-component response regulator activity	36	2.77778	0.0273893	5.47785	-2.59052	8.14607
	GO:0005507	copper ion binding	118	2.54237	0.0144906	2.89812	-0.297786	5.38253
	GO:0016798	hydrolase activity, acting on glycosyl bonds	41	2.43902	0.024091	4.81819	-2.2828	7.16085
	GO:0004289	subtilase activity	56	1.78571	0.017697	3.5394	-1.68289	5.25432
	GO:0016829	lyase activity	68	1.47059	0.0145974	2.91947	-1.39049	4.33167
	GO:0004650	polygalacturonase activity	71	1.40845	0.013985	2.79699	-1.3326	4.1495
	GO:0004601	peroxidase activity	80	1.25	0.0124216	2.48433	-1.18464	3.68464
	GO:0030599	pectinesterase activity	133	0	0	0	0	0
	GO:0004857	enzyme inhibitor activity	95	0	0	0	0	0
	GO:0046910	pectinesterase inhibitor activity	64	0	0	0	0	0
	GO:0016759	cellulose synthase activity	37	0	0	0	0	0
	GO:0005199	structural constituent of cell wall	36	0	0	0	0	0
			Drosophila melanogaster
			T	%MT	std dev	95%Int	95%CI
							Inf	Sup
Molec Funct			11916	18.1521	0.00353103	0.706206	17.46	18.8441
F	GO:0008092	cytoskeletal protein binding	38	52.6316	0.0809983	16.1997	36.7559	68.5072
	GO:0003779	actin binding	118	38.9831	0.0448975	8.9795	30.1831	47.783
	GO:0004702	receptor signaling protein serine/threonine kinase activity	144	33.3333	0.0392837	7.85674	25.6337	41.0329
	GO:0004674	protein serine/threonine kinase activity	134	32.8358	0.0405686	8.11373	24.8844	40.7873
	GO:0003702	RNA polymerase II transcription factor activity	107	29.9065	0.0442619	8.85238	21.2312	38.5819
	GO:0008017	microtubule binding	67	29.8507	0.0559051	11.181	18.8933	40.8082
	GO:0003774	motor activity	41	29.2683	0.0710581	14.2116	15.3409	43.1957
	GO:0042623	ATPase activity, coupled	81	28.3951	0.0501015	10.0203	18.5752	38.2149
	GO:0003677	DNA binding	203	27.5862	0.0313696	6.27391	21.4378	33.7346
	GO:0004672	protein kinase activity	113	27.4336	0.041973	8.3946	19.2069	35.6603
	GO:0005200	structural constituent of cytoskeleton	293	26.6212	0.0258205	5.16411	21.5603	31.682
	GO:0003723	RNA binding	238	26.4706	0.0285972	5.71944	20.8655	32.0756
	GO:0003682	chromatin binding	77	25.974	0.0499708	9.99416	16.1797	35.7683
	GO:0003704	specific RNA polymerase II transcription factor activity	108	25.9259	0.0421685	8.4337	17.6609	34.191
	GO:0008553	hydrogen-exporting ATPase activity, phosphorylative mechanism	49	24.4898	0.0614324	12.2865	12.449	36.5305
	GO:0016251	general RNA polymerase II transcription factor activity	75	24	0.0493153	9.86306	14.3342	33.6658
	GO:0005515	protein binding	133	23.3083	0.0366609	7.33219	16.1227	30.4938
	GO:0003924	GTPase activity	110	22.7273	0.0399568	7.99136	14.8957	30.5588
	GO:0005525	GTP binding	62	22.5806	0.0531003	10.6201	12.173	32.9883
	GO:0005102	receptor binding	156	20.5128	0.0323295	6.4659	14.1762	26.8494
	GO:0004713	protein-tyrosine kinase activity	39	20.5128	0.064659	12.9318	7.83966	33.186
	GO:0005198	structural molecule activity	95	20	0.0410391	8.20783	11.9563	28.0437
	GO:0003743	translation initiation factor activity	51	19.6078	0.0555951	11.119	8.7112	30.5045
	GO:0008188	neuropeptide receptor activity	42	19.0476	0.0605913	12.1183	7.17172	30.9235
	GO:0003700	transcription factor activity	301	18.9369	0.0225831	4.51661	14.5106	23.3632
	GO:0042626	ATPase activity, coupled to transmembrane movement of substances	48	18.75	0.0563367	11.2673	7.708	29.792
	GO:0008324	cation transporter activity	54	18.5185	0.052861	10.5722	8.15775	28.8793
	GO:0005516	calmodulin binding	65	18.4615	0.0481236	9.62473	9.0293	27.8938
	GO:0005509	calcium ion binding	89	17.9775	0.0407039	8.14079	9.99956	25.9555
	GO:0008248	pre-mRNA splicing factor activity	84	17.8571	0.041788	8.35759	9.6667	26.0476
	GO:0004930	G-protein coupled receptor activity	74	17.5676	0.0442373	8.84747	8.89705	26.2381
	GO:0030528	transcription regulator activity	227	16.7401	0.024779	4.9558	11.8834	21.5968
	GO:0005215	transporter activity	122	16.3934	0.0335178	6.70356	9.82396	22.9629
	GO:0004872	receptor activity	108	15.7407	0.0350437	7.00873	8.87218	22.6093
	GO:0016740	transferase activity	58	15.5172	0.047542	9.5084	6.19901	24.8355
	GO:0003676	nucleic acid binding	348	14.6552	0.0189581	3.79162	10.9394	18.371
	GO:0004386	helicase activity	41	14.6341	0.0551993	11.0399	3.81508	25.4532
	GO:0005386	carrier activity	107	14.0187	0.0335632	6.71265	7.4403	20.5971
	GO:0003735	structural constituent of ribosome	157	14.0127	0.0277031	5.54062	8.58293	19.4426
	GO:0003777	microtubule motor activity	46	13.0435	0.0496557	9.93113	3.31097	22.776
	GO:0003954	NADH dehydrogenase activity	35	11.4286	0.0537785	10.7557	0.887983	21.9692
	GO:0005057	receptor signaling protein activity	35	11.4286	0.0537785	10.7557	0.887983	21.9692
	GO:0005083	small GTPase regulator activity	37	10.8108	0.0510487	10.2097	0.805273	20.8163
	GO:0016874	ligase activity	59	10.1695	0.0393492	7.86983	2.45705	17.8819
	GO:0016787	hydrolase activity	63	9.52381	0.036983	7.3966	2.27514	16.7725
	GO:0004867	serine-type endopeptidase inhibitor activity	46	8.69565	0.0415449	8.30898	0.552848	16.8385
	GO:0008233	peptidase activity	48	8.33333	0.0398928	7.97856	0.514345	16.1523
	GO:0019204	nucleotide phosphatase activity	36	8.33333	0.0460642	9.21285	-0.695256	17.3619
	GO:0016491	oxidoreductase activity	200	8	0.0191833	3.83667	4.24007	11.7599
	GO:0004004	ATP-dependent RNA helicase activity	40	7.5	0.0416458	8.32917	-0.662582	15.6626
	GO:0008415	acyltransferase activity	41	7.31707	0.0406702	8.13405	-0.654292	15.2884
	GO:0004295	trypsin activity	102	5.88235	0.0232976	4.65952	1.31603	10.4487
	GO:0005489	electron transporter activity	97	5.15464	0.0224503	4.49005	0.754389	9.55489
	GO:0004252	serine-type endopeptidase activity	170	4.70588	0.0162416	3.24832	1.52253	7.88924
	GO:0008236	serine-type peptidase activity	44	4.54545	0.0314022	6.28045	-1.60938	10.7003
	GO:0004175	endopeptidase activity	45	4.44444	0.0307207	6.14413	-1.5768	10.4657
	GO:0005554	molecular function unknown	662	4.07855	0.00768744	1.53749	2.57181	5.58529
	GO:0004364	glutathione transferase activity	36	2.77778	0.0273893	5.47785	-2.59052	8.14607
	GO:0004806	triacylglycerol lipase activity	36	2.77778	0.0273893	5.47785	-2.59052	8.14607
	GO:0008010	structural constituent of larval cuticle (sensu Insecta)	40	2.5	0.0246855	4.9371	-2.33836	7.33836
	GO:0008527	taste receptor activity	57	1.75439	0.0173893	3.47786	-1.65391	5.16269
	GO:0004984	olfactory receptor activity	60	0	0	0	0	0
			Caenorhabditis elegans
			T	%MT	std dev	95%Int	95%CI
							Inf	Sup
Molec Funct			21627	9.8488	0.00202619	0.405237	9.45167	10.2459
	GO:0005261	cation channel activity	41	26.8293	0.069196	13.8392	13.2668	40.3917
	GO:0003774	motor activity	38	23.6842	0.0689676	13.7935	10.1666	37.2019
	GO:0004674	protein serine/threonine kinase activity	203	21.6749	0.0289188	5.78377	16.0068	27.343
	GO:0000287	magnesium ion binding	61	21.3115	0.0524321	10.4864	11.0348	31.5882
	GO:0005267	potassium channel activity	78	17.9487	0.0434522	8.69045	9.43208	26.4654
	GO:0005509	calcium ion binding	182	16.4835	0.0275027	5.50054	11.093	21.874
	GO:0008415	acyltransferase activity	37	16.2162	0.0605974	12.1195	4.33913	28.0933
	GO:0004197	cysteine-type endopeptidase activity	51	15.6863	0.0509242	10.1848	5.70514	25.6674
	GO:0016301	kinase activity	363	15.427	0.0189585	3.79169	11.7111	19.1429
	GO:0003723	RNA binding	261	15.3257	0.022298	4.45959	10.9553	19.6961
	GO:0004871	signal transducer activity	170	15.2941	0.0276054	5.52109	9.88345	20.7048
	GO:0051082	unfolded protein binding	59	15.2542	0.0468089	9.36178	6.0797	24.4288
	GO:0016829	lyase activity	47	14.8936	0.0519317	10.3863	4.71501	25.0722
	GO:0005524	ATP binding	832	14.6635	0.0122638	2.45275	12.2598	17.0672
	GO:0000166	nucleotide binding	858	14.5688	0.0120441	2.40883	12.2081	16.9294
	GO:0004879	ligand-dependent nuclear receptor activity	98	14.2857	0.035348	7.0696	7.35751	21.2139
	GO:0005279	amino acid-polyamine transporter activity	35	14.2857	0.0591485	11.8297	2.69261	25.8788
	GO:0004672	protein kinase activity	402	13.4328	0.0170078	3.40155	10.0993	16.7664
	GO:0003735	structural constituent of ribosome	135	13.3333	0.0292569	5.85138	7.59898	19.0677
	GO:0016757	transferase activity, transferring glycosyl groups	68	13.2353	0.0410945	8.2189	5.18077	21.2898
	GO:0016887	ATPase activity	76	13.1579	0.038775	7.755	5.558	20.7578
	GO:0008533	astacin activity	41	12.1951	0.0511047	10.2209	2.17861	22.2116
	GO:0005525	GTP binding	151	11.9205	0.0263692	5.27384	6.75217	17.0889
	GO:0005488	binding	313	11.8211	0.018249	3.6498	8.24428	15.3979
	GO:0005216	ion channel activity	187	11.7647	0.0235608	4.71217	7.14678	16.3826
	GO:0003824	catalytic activity	349	11.7479	0.0172357	3.44714	8.36965	15.126
	GO:0003676	nucleic acid binding	524	11.4504	0.0139103	2.78207	8.72396	14.1768
	GO:0004518	nuclease activity	35	11.4286	0.0537785	10.7557	0.887983	21.9692
	GO:0016740	transferase activity	607	11.0379	0.0127189	2.54379	8.54498	13.5308
	GO:0017111	nucleoside-triphosphatase activity	100	11	0.031289	6.2578	4.86736	17.1326
	GO:0030528	transcription regulator activity	48	10.4167	0.0440918	8.81835	1.77468	19.0587
	GO:0003700	transcription factor activity	467	9.63597	0.0136549	2.73097	6.95962	12.3123
	GO:0008026	ATP-dependent helicase activity	63	9.52381	0.036983	7.3966	2.27514	16.7725
	GO:0005198	structural molecule activity	181	9.39227	0.0216835	4.33669	5.14231	13.6422
	GO:0016874	ligase activity	64	9.375	0.0364351	7.28701	2.23373	16.5163
	GO:0042626	ATPase activity, coupled to transmembrane movement of substances	43	9.30233	0.0442955	8.8591	0.620407	17.9842
	GO:0016787	hydrolase activity	623	9.14928	0.0115508	2.31017	6.88531	11.4132
	GO:0005515	protein binding	1408	9.09091	0.00766136	1.53227	7.58928	10.5925
	GO:0004713	protein-tyrosine kinase activity	101	8.91089	0.0283487	5.66974	3.35455	14.4672
	GO:0005249	voltage-gated potassium channel activity	57	8.77193	0.0374692	7.49384	1.42797	16.1159
	GO:0004222	metalloendopeptidase activity	35	8.57143	0.0473188	9.46376	-0.703053	17.8459
	GO:0003707	steroid hormone receptor activity	234	8.54701	0.0182767	3.65534	4.96477	12.1292
	GO:0004252	serine-type endopeptidase activity	36	8.33333	0.0460642	9.21285	-0.695256	17.3619
	GO:0008237	metallopeptidase activity	85	8.23529	0.0298173	5.96345	2.39111	14.0795
	GO:0008233	peptidase activity	184	8.15217	0.0201726	4.03452	4.19834	12.106
	GO:0004386	helicase activity	87	8.04598	0.0291619	5.83237	2.33025	13.7617
	GO:0003677	DNA binding	916	7.75109	0.00883516	1.76703	6.0194	9.48278
	GO:0016779	nucleotidyltransferase activity	39	7.69231	0.0426692	8.53385	-0.670864	16.0555
	GO:0008270	zinc ion binding	841	7.49108	0.0090775	1.8155	5.71189	9.27027
	GO:0005489	electron transporter activity	82	7.31707	0.0287582	5.75164	1.68047	12.9537
	GO:0005230	extracellular ligand-gated ion channel activity	98	7.14286	0.0260154	5.20308	2.04384	12.2419
	GO:0004867	serine-type endopeptidase inhibitor activity	57	7.01754	0.0338342	6.76684	0.386045	13.649
	GO:0016853	isomerase activity	44	6.81818	0.0379991	7.59982	-0.629646	14.266
	GO:0046872	metal ion binding	928	6.68103	0.00819658	1.63932	5.0745	8.28756
	GO:0005215	transporter activity	210	6.66667	0.0172133	3.44265	3.29287	10.0405
	GO:0008234	cysteine-type peptidase activity	45	6.66667	0.0371849	7.43698	-0.621572	13.9549
	GO:0016491	oxidoreductase activity	408	6.61765	0.0123071	2.46141	4.20546	9.02983
	GO:0004872	receptor activity	1032	6.00775	0.00739711	1.47942	4.55792	7.45759
	GO:0001584	rhodopsin-like receptor activity	410	5.85366	0.0115937	2.31875	3.58129	8.12603
	GO:0030594	neurotransmitter receptor activity	70	5.71429	0.0277431	5.54862	0.276639	11.1519
	GO:0004553	hydrolase activity, hydrolyzing O-glycosyl compounds	35	5.71429	0.0392347	7.84693	-1.97571	13.4043
	GO:0016758	transferase activity, transferring hexosyl groups	76	5.26316	0.0256139	5.12278	0.242832	10.2835
	GO:0005529	sugar binding	257	5.05837	0.0136699	2.73399	2.37906	7.73768
	GO:0042802	protein self binding	40	5	0.0344601	6.89202	-1.75418	11.7542
	GO:0005554	molecular function unknown	338	4.43787	0.0112014	2.24028	2.2424	6.63334
	GO:0004930	G-protein coupled receptor activity	748	4.0107	0.00717415	1.43483	2.60456	5.41683
	GO:0004721	phosphoprotein phosphatase activity	127	3.93701	0.0172568	3.45135	0.554682	7.31933
	GO:0005506	iron ion binding	213	3.75587	0.0130272	2.60545	1.20253	6.30921
	GO:0008168	methyltransferase activity	55	3.63636	0.0252411	5.04823	-1.3109	8.58363
	GO:0042302	structural constituent of cuticle	142	3.52113	0.0154672	3.09345	0.489548	6.55271
	GO:0004842	ubiquitin-protein ligase activity	174	3.44828	0.0138327	2.76654	0.73707	6.15948
	GO:0016747	transferase activity, transferring groups other than amino-acyl groups	67	2.98507	0.0207902	4.15805	-1.08981	7.05996
	GO:0016849	phosphorus-oxygen lyase activity	36	2.77778	0.0273893	5.47785	-2.59052	8.14607
	GO:0004888	transmembrane receptor activity	169	2.36686	0.0116934	2.33869	0.0749517	4.65878
	GO:0008757	S-adenosylmethionine-dependent methyltransferase activity	51	1.96078	0.0194147	3.88293	-1.84449	5.76606
	GO:0004725	protein tyrosine phosphatase activity	109	1.83486	0.0128549	2.57097	-0.684689	4.35441
	GO:0004714	transmembrane receptor protein tyrosine kinase activity	62	1.6129	0.0159984	3.19969	-1.52279	4.7486
	GO:0005006	epidermal growth factor receptor activity	62	1.6129	0.0159984	3.19969	-1.52279	4.7486
	GO:0020037	heme binding	126	0.793651	0.00790495	1.58099	-0.75572	2.34302
	GO:0004497	monooxygenase activity	92	0	0	0	0	0
	GO:0005344	oxygen transporter activity	37	0	0	0	0	0
			Cryptococcus neoformans
			T	%MT	std dev	95%Int	95%CI
							Inf	Sup
Molec Funct			3298	4.09339	0.00345017	0.690034	3.41716	4.76962
F	GO:0003723	RNA binding	52	7.69231	0.0369527	7.39053	0.449588	14.935
	GO:0016887	ATPase activity	62	4.83871	0.027252	5.45041	-0.502691	10.1801
	GO:0005215	transporter activity	47	4.25532	0.0294425	5.8885	-1.51541	10.026
	GO:0005515	protein binding	78	3.84615	0.0217746	4.35491	-0.42166	8.11397
	GO:0003677	DNA binding	37	2.7027	0.0266593	5.33186	-2.52252	7.92792
	GO:0004871	signal transducer activity	37	2.7027	0.0266593	5.33186	-2.52252	7.92792
	GO:0003754	chaperone activity	38	2.63158	0.0259672	5.19344	-2.458	7.72115
	GO:0003735	structural constituent of ribosome	121	0	0	0	0	0
	GO:0004175	endopeptidase activity	43	0	0	0	0	0
	GO:0003700	transcription factor activity	41	0	0	0	0	0
	GO:0008248	pre-mRNA splicing factor activity	37	0	0	0	0	0
