# Supplementary material for: Functional and evolutionary analysis of alternatively spliced genes is consistent with an early eukaryotic origin of alternative splicing
Source: BMC Evol Biol. 2007 Oct 4;7:188. doi: 10.1186/1471-2148-7-188 (PMC2082043; doi:10.1186/1471-2148-7-188)
Supplement: Additional file 4 — Biological Processes and alternative splicing. List of different biological processes and their AS frequency for A. thaliana, D. melanogaster, C. elegans, C. neoformans, M. musculus and H. sapiens. [file 1471-2148-7-188-S4.xls]

## Sheet: TableSM4
			Homo sapiens
			T	%AS	std dev	95%Int	95%CI
							Inf	Sup
Biolog Process			29162	34.929	0.00279176	0.558352	34.3818	35.4762
P	GO:0006817	phosphate transport	104	60.5769	0.0479195	9.5839	51.1847	69.9691
	GO:0007229	integrin-mediated signaling pathway	50	58	0.0697997	13.9599	44.3193	71.6807
	GO:0006470	protein amino acid dephosphorylation	156	57.0513	0.039632	7.92639	49.2834	64.8191
	GO:0006816	calcium ion transport	69	56.5217	0.0596787	11.9357	44.8247	68.2188
	GO:0045893	positive regulation of transcription, DNA-dependent	39	56.4103	0.0794034	15.8807	40.8472	71.9733
	GO:0007160	cell-matrix adhesion	66	56.0606	0.0610919	12.2184	44.0866	68.0346
	GO:0007565	pregnancy	44	54.5455	0.0750657	15.0131	39.8326	69.2583
	GO:0042981	regulation of apoptosis	61	54.0984	0.063803	12.7606	41.593	66.6038
	GO:0006897	endocytosis	64	50	0.0625	12.5	37.75	62.25
	GO:0016568	chromatin modification	63	49.2063	0.0629861	12.5972	36.8611	61.5516
	GO:0006812	cation transport	165	48.4848	0.0389071	7.78141	40.8591	56.1106
	GO:0006461	protein complex assembly	99	48.4848	0.0502288	10.0458	38.64	58.3297
	GO:0009058	biosynthesis	56	48.2143	0.0667727	13.3545	35.1268	61.3017
	GO:0043123	positive regulation of I-kappaB kinase/NF-kappaB cascade	76	47.3684	0.0572744	11.4549	36.1426	58.5942
	GO:0006468	protein amino acid phosphorylation	565	47.0796	0.0209992	4.19985	42.9638	51.1955
	GO:0007010	cytoskeleton organization and biogenesis	64	46.875	0.0623778	12.4756	34.6489	59.1011
	GO:0007242	intracellular signaling cascade	381	46.4567	0.0255514	5.11027	41.4486	51.4648
	GO:0030036	actin cytoskeleton organization and biogenesis	62	45.1613	0.063202	12.6404	32.7737	57.5489
	GO:0007156	homophilic cell adhesion	107	44.8598	0.0480807	9.61614	35.436	54.2836
	GO:0016567	protein ubiquitination	341	44.5748	0.0269167	5.38333	39.2991	49.8504
	GO:0006865	amino acid transport	50	44	0.0701997	14.0399	30.2409	57.7591
	GO:0045449	regulation of transcription	116	43.9655	0.0460845	9.2169	34.933	52.9981
	GO:0016481	negative regulation of transcription	39	43.5897	0.0794034	15.8807	28.0267	59.1528
	GO:0006869	lipid transport	62	43.5484	0.0629692	12.5938	31.2064	55.8904
	GO:0016192	vesicle-mediated transport	62	43.5484	0.0629692	12.5938	31.2064	55.8904
	GO:0007155	cell adhesion	407	43.4889	0.024573	4.91461	38.6726	48.3053
	GO:0007166	cell surface receptor linked signal transduction	122	43.4426	0.0448769	8.97538	34.6468	52.2385
	GO:0007018	microtubule-based movement	102	43.1373	0.0490388	9.80777	33.5256	52.7489
	GO:0007218	neuropeptide signaling pathway	70	42.8571	0.0591485	11.8297	31.264	54.4502
	GO:0000122	negative regulation of transcription from RNA polymerase II promoter	55	41.8182	0.0665112	13.3022	28.782	54.8544
	GO:0008152	metabolism	419	41.5274	0.0240734	4.81467	36.8091	46.2458
	GO:0006396	RNA processing	51	41.1765	0.0689152	13.783	27.6691	54.6838
	GO:0006631	fatty acid metabolism	51	41.1765	0.0689152	13.783	27.6691	54.6838
	GO:0007050	cell cycle arrest	61	40.9836	0.062969	12.5938	28.6417	53.3255
	GO:0006310	DNA recombination	44	40.9091	0.0741215	14.8243	26.3813	55.4369
	GO:0001558	regulation of cell growth	74	40.5405	0.0570741	11.4148	29.354	51.7271
	GO:0006821	chloride transport	47	40.4255	0.0715829	14.3166	26.3953	54.4558
	GO:0006139	nucleobase, nucleoside, nucleotide and nucleic acid metabolism	52	40.3846	0.0680433	13.6087	27.0481	53.7211
	GO:0009887	organ morphogenesis	70	40	0.058554	11.7108	28.5234	51.4766
	GO:0006508	proteolysis	486	39.9177	0.0222146	4.44291	35.5636	44.2718
	GO:0007067	mitosis	88	39.7727	0.0521733	10.4347	29.5468	49.9987
	GO:0006397	mRNA processing	58	39.6552	0.0642327	12.8465	27.0656	52.2448
	GO:0007517	muscle development	111	39.6396	0.0464279	9.28558	30.5398	48.7395
	GO:0006260	DNA replication	96	39.5833	0.0499113	9.98226	29.8007	49.3659
	GO:0007243	protein kinase cascade	48	39.5833	0.0705852	14.117	25.7486	53.418
	GO:0007169	transmembrane receptor protein tyrosine kinase signaling pathway	61	39.3443	0.0625478	12.5096	27.0849	51.6036
	GO:0015031	protein transport	212	39.1509	0.033522	6.7044	32.5806	45.7213
	GO:0006810	transport	530	39.0566	0.021192	4.23841	34.903	43.2102
	GO:0051301	cell division	123	39.0244	0.0439839	8.79678	30.4035	47.6452
	GO:0007204	elevation of cytosolic calcium ion concentration	41	39.0244	0.0761823	15.2365	24.0927	53.9561
	GO:0006281	DNA repair	137	38.6861	0.0416099	8.32198	30.5306	46.8417
	GO:0016055	Wnt receptor signaling pathway	44	38.6364	0.0734053	14.6811	24.2489	53.0238
	GO:0045786	negative regulation of progression through cell cycle	57	38.5965	0.0644812	12.8962	25.9582	51.2348
	GO:0007049	cell cycle	231	38.5281	0.03202	6.404	32.2522	44.8041
	GO:0006915	apoptosis	242	38.4298	0.0312688	6.25376	32.3011	44.5584
	GO:0007605	sensory perception of sound	82	37.8049	0.0535482	10.7096	27.3094	48.3003
	GO:0006355	regulation of transcription, DNA-dependent	1622	37.1763	0.0119997	2.39993	34.8244	39.5283
	GO:0001501	skeletal development	73	36.9863	0.0565037	11.3007	25.9116	48.061
	GO:0006916	anti-apoptosis	79	36.7089	0.0542305	10.8461	26.0797	47.338
	GO:0006512	ubiquitin cycle	246	36.5854	0.0307101	6.14202	30.5662	42.6045
	GO:0009653	morphogenesis	93	36.5591	0.0499391	9.98783	26.7711	46.3472
	GO:0006936	muscle contraction	63	36.5079	0.0606573	12.1315	24.6191	48.3968
	GO:0006886	intracellular protein transport	272	36.0294	0.0291095	5.82189	30.324	41.7349
	GO:0006629	lipid metabolism	192	35.9375	0.0346278	6.92557	29.1504	42.7246
	GO:0006511	ubiquitin-dependent protein catabolism	117	35.8974	0.0443482	8.86965	27.2052	44.5897
	GO:0008033	tRNA processing	39	35.8974	0.0768134	15.3627	20.842	50.9529
	GO:0006955	immune response	296	35.8108	0.0278671	5.57343	30.3489	41.2728
	GO:0006350	transcription	940	35.5319	0.0156105	3.12211	32.4723	38.5916
	GO:0006118	electron transport	379	35.3562	0.0245571	4.91141	30.543	40.1694
	GO:0030154	cell differentiation	207	34.7826	0.0331038	6.62076	28.2943	41.2709
	GO:0006928	cell motility	98	34.6939	0.0480829	9.61657	25.2696	44.1181
	GO:0007283	spermatogenesis	113	34.5133	0.044723	8.94459	25.7476	43.279
	GO:0000398	nuclear mRNA splicing, via spliceosome	93	34.4086	0.0492624	9.85248	24.7532	44.064
	GO:0006968	cellular defense response	53	33.9623	0.0650514	13.0103	21.2122	46.7123
	GO:0008380	RNA splicing	53	33.9623	0.0650514	13.0103	21.2122	46.7123
	GO:0008202	steroid metabolism	56	33.9286	0.0632697	12.6539	21.5277	46.3294
	GO:0007596	blood coagulation	59	33.8983	0.0616268	12.3254	21.8195	45.9771
	GO:0005975	carbohydrate metabolism	222	33.7838	0.0317439	6.34877	27.562	40.0056
	GO:0008284	positive regulation of cell proliferation	94	32.9787	0.0484908	9.69816	23.4745	42.4829
	GO:0006952	defense response	70	32.8571	0.0561391	11.2278	21.8539	43.8604
	GO:0000074	regulation of progression through cell cycle	201	32.8358	0.0331242	6.62483	26.3435	39.3282
	GO:0008283	cell proliferation	226	32.7434	0.0312158	6.24317	26.6251	38.8617
	GO:0006986	response to unfolded protein	43	32.5581	0.0714596	14.2919	18.5521	46.5642
	GO:0006357	regulation of transcription from RNA polymerase II promoter	145	32.4138	0.0388696	7.77392	24.7954	40.0322
	GO:0007399	nervous system development	216	32.4074	0.0318453	6.36905	26.1657	38.6491
	GO:0000004	biological process unknown	539	32.282	0.020139	4.0278	28.3348	36.2292
	GO:0019735	antimicrobial humoral response (sensu Vertebrata)	75	32	0.053864	10.7728	21.4427	42.5573
	GO:0015992	proton transport	47	31.9149	0.0679945	13.5989	18.588	45.2418
	GO:0006814	sodium ion transport	89	31.4607	0.049222	9.84439	21.8132	41.1082
	GO:0006811	ion transport	284	31.338	0.0275255	5.50509	25.943	36.733
	GO:0006888	ER to Golgi transport	55	30.9091	0.0623121	12.4624	18.6959	43.1223
	GO:0016042	lipid catabolism	49	30.6122	0.0658402	13.168	17.7076	43.5169
	GO:0006366	transcription from RNA polymerase II promoter	154	30.5195	0.0371073	7.42147	23.2464	37.7925
	GO:0006464	protein modification	102	30.3922	0.0455418	9.10835	21.466	39.3183
	GO:0007275	development	395	30.3797	0.0231399	4.62798	25.8443	34.9152
	GO:0006486	protein amino acid glycosylation	66	30.303	0.0565689	11.3138	19.2155	41.3905
	GO:0008285	negative regulation of cell proliferation	119	30.2521	0.0421085	8.4217	21.9988	38.5054
	GO:0006979	response to oxidative stress	40	30	0.0724569	14.4914	15.7985	44.2015
	GO:0006813	potassium ion transport	158	29.7468	0.0363684	7.27369	22.6186	36.8751
	GO:0007264	small GTPase mediated signal transduction	221	29.4118	0.03065	6.13	23.4044	35.4192
	GO:0006917	induction of apoptosis	73	28.7671	0.0529818	10.5964	18.3827	39.1516
	GO:0007165	signal transduction	1438	28.7204	0.0119316	2.38632	26.3819	31.059
	GO:0007268	synaptic transmission	147	28.5714	0.03726	7.45201	21.2685	35.8744
	GO:0006633	fatty acid biosynthesis	35	28.5714	0.0763604	15.2721	13.6048	43.5381
	GO:0006520	amino acid metabolism	53	28.3019	0.0618762	12.3752	16.1742	40.4296
	GO:0006935	chemotaxis	99	28.2828	0.0452643	9.05285	19.411	37.1546
	GO:0007586	digestion	43	27.907	0.068402	13.6804	14.5002	41.3138
	GO:0006954	inflammatory response	151	27.8146	0.0364647	7.29294	20.6675	34.9616
	GO:0007267	cell-cell signaling	261	27.5862	0.0276654	5.53307	22.1638	33.0086
	GO:0006091	generation of precursor metabolites and energy	58	27.5862	0.0586871	11.7374	16.0835	39.0889
	GO:0006096	glycolysis	44	27.2727	0.0671408	13.4282	14.1131	40.4323
	GO:0006950	response to stress	48	27.0833	0.0641422	12.8284	14.5115	39.6552
	GO:0008015	circulation	41	26.8293	0.069196	13.8392	13.2668	40.3917
	GO:0006457	protein folding	226	26.1062	0.0292161	5.84321	20.3798	31.8325
	GO:0007601	visual perception	142	24.6479	0.0361654	7.23308	17.5595	31.7363
	GO:0007417	central nervous system development	61	24.5902	0.0551353	11.0271	13.7836	35.3967
	GO:0007001	chromosome organization and biogenesis (sensu Eukaryota)	88	23.8636	0.0454384	9.08768	14.9577	32.7696
	GO:0006730	one-carbon compound metabolism	35	22.8571	0.0709782	14.1956	8.94542	36.7689
	GO:0015986	ATP synthesis coupled proton transport	49	22.449	0.0596066	11.9213	10.7661	34.1319
	GO:0006412	protein biosynthesis	344	22.3837	0.0224731	4.49462	17.979	26.7885
	GO:0008544	epidermis development	56	17.8571	0.0511796	10.2359	7.82594	27.8883
	GO:0006364	rRNA processing	41	17.0732	0.0587642	11.7528	5.55539	28.591
	GO:0006334	nucleosome assembly	91	14.2857	0.0366823	7.33647	7.09598	21.4755
	GO:0009615	response to virus	57	14.0351	0.0460077	9.20154	5.01757	23.0526
	GO:0042742	defense response to bacteria	49	12.2449	0.0468291	9.36582	3.0664	21.4234
	GO:0007186	G-protein coupled receptor protein signaling pathway	815	11.2883	0.0110848	2.21695	9.11573	13.461
	GO:0007600	sensory perception	432	11.1111	0.0151203	3.02406	8.14753	14.0747
	GO:0007608	sensory perception of smell	254	1.1811	0.00677871	1.35574	-0.147524	2.50973
			Mus musculus
			T	%MT	std dev	95%Int	95%CI
							Inf	Sup
Biolog Process			24793	26.1888	0.00279225	0.55845	25.6416	26.7361
P	GO:0006816	calcium ion transport	66	54.5455	0.0612909	12.2582	42.5324	66.5585
	GO:0007216	metabotropic glutamate receptor signaling pathway	63	49.2063	0.0629861	12.5972	36.8611	61.5516
	GO:0007010	cytoskeleton organization and biogenesis	41	48.7805	0.0780637	15.6127	33.48	64.081
	GO:0007243	protein kinase cascade	45	44.4444	0.0740741	14.8148	29.9259	58.963
	GO:0007411	axon guidance	42	42.8571	0.0763604	15.2721	27.8905	57.8238
	GO:0007409	axonogenesis	35	42.8571	0.0836486	16.7297	26.462	59.2523
	GO:0006306	DNA methylation	38	42.1053	0.0800933	16.0187	26.407	57.8035
	GO:0006897	endocytosis	71	39.4366	0.0579997	11.5999	28.0687	50.8046
	GO:0006817	phosphate transport	84	39.2857	0.0532872	10.6574	28.8414	49.73
	GO:0007517	muscle development	59	38.9831	0.0634947	12.6989	26.5381	51.428
	GO:0045944	positive regulation of transcription from RNA polymerase II promoter	96	38.5417	0.049673	9.93459	28.8058	48.2776
	GO:0006812	cation transport	154	38.3117	0.0391748	7.83496	30.6334	45.9899
	GO:0007229	integrin-mediated signaling pathway	42	38.0952	0.0749329	14.9866	23.4084	52.7821
	GO:0006916	anti-apoptosis	50	38	0.068644	13.7288	24.5458	51.4542
	GO:0019882	antigen presentation	40	37.5	0.0765466	15.3093	22.4969	52.5031
	GO:0016567	protein ubiquitination	243	37.4486	0.031048	6.20959	31.3632	43.534
	GO:0006468	protein amino acid phosphorylation	469	36.6738	0.0222527	4.45054	32.3122	41.0353
	GO:0045449	regulation of transcription	98	35.7143	0.0484022	9.68044	26.2275	45.2011
	GO:0030036	actin cytoskeleton organization and biogenesis	51	35.2941	0.0669172	13.3834	22.1783	48.4099
	GO:0008285	negative regulation of cell proliferation	43	34.8837	0.0726812	14.5362	20.6382	49.1292
	GO:0007155	cell adhesion	302	34.7682	0.0274042	5.48084	29.397	40.1394
	GO:0007160	cell-matrix adhesion	55	34.5455	0.0641186	12.8237	21.9782	47.1127
	GO:0007268	synaptic transmission	47	34.0426	0.0691185	13.8237	20.4953	47.5898
	GO:0006470	protein amino acid dephosphorylation	110	33.6364	0.0450478	9.00955	24.807	42.4657
	GO:0051301	cell division	110	33.6364	0.0450478	9.00955	24.807	42.4657
	GO:0045941	positive regulation of transcription	39	33.3333	0.0754851	15.097	18.5382	48.1284
	GO:0007399	nervous system development	107	32.7103	0.0453549	9.07099	23.8207	41.5998
	GO:0006355	regulation of transcription, DNA-dependent	1499	32.4216	0.0120898	2.41797	30.052	34.7912
	GO:0007067	mitosis	71	32.3944	0.0555389	11.1078	21.5087	43.28
	GO:0006350	transcription	714	32.2129	0.017488	3.49759	28.7852	35.6405
	GO:0008284	positive regulation of cell proliferation	50	32	0.0659697	13.1939	19.0699	44.9301
	GO:0007049	cell cycle	211	31.7536	0.0320476	6.40951	25.4722	38.0349
	GO:0007169	transmembrane receptor protein tyrosine kinase signaling pathway	63	31.746	0.058646	11.7292	20.2514	43.2406
	GO:0016032	viral life cycle	63	31.746	0.058646	11.7292	20.2514	43.2406
	GO:0007018	microtubule-based movement	82	31.7073	0.0513878	10.2776	21.6353	41.7793
	GO:0006511	ubiquitin-dependent protein catabolism	94	30.8511	0.0476391	9.52783	21.5138	40.1883
	GO:0006357	regulation of transcription from RNA polymerase II promoter	52	30.7692	0.0640039	12.8008	18.2245	43.314
	GO:0016568	chromatin modification	49	30.6122	0.0658402	13.168	17.7076	43.5169
	GO:0007242	intracellular signaling cascade	330	30.6061	0.0253692	5.07385	25.6337	35.5784
	GO:0006096	glycolysis	161	30.4348	0.0362634	7.25268	23.3272	37.5424
	GO:0006813	potassium ion transport	138	30.4348	0.0391689	7.83378	22.7577	38.1119
	GO:0042254	ribosome biogenesis and assembly	46	30.4348	0.0678426	13.5685	17.1376	43.7319
	GO:0006260	DNA replication	86	30.2326	0.0495239	9.90478	20.5259	39.9392
	GO:0006281	DNA repair	96	30.2083	0.0468629	9.37259	21.0232	39.3935
	GO:0016192	vesicle-mediated transport	50	30	0.0648074	12.9615	17.2977	42.7023
	GO:0006006	glucose metabolism	40	30	0.0724569	14.4914	15.7985	44.2015
	GO:0007283	spermatogenesis	99	29.2929	0.0457399	9.14798	20.3279	38.258
	GO:0006821	chloride transport	41	29.2683	0.0710581	14.2116	15.3409	43.1957
	GO:0007050	cell cycle arrest	38	28.9474	0.0735704	14.7141	14.5276	43.3672
	GO:0030154	cell differentiation	227	28.6344	0.0300037	6.00075	22.7536	34.5151
	GO:0007166	cell surface receptor linked signal transduction	46	28.2609	0.0663884	13.2777	15.2488	41.273
	GO:0007218	neuropeptide signaling pathway	64	28.125	0.0562012	11.2402	17.1096	39.1404
	GO:0046080	dUTP metabolism	64	28.125	0.0562012	11.2402	17.1096	39.1404
	GO:0006886	intracellular protein transport	218	27.9817	0.0304039	6.08079	22.0225	33.9408
	GO:0006888	ER to Golgi transport	43	27.907	0.068402	13.6804	14.5002	41.3138
	GO:0006629	lipid metabolism	122	27.8689	0.0405921	8.11841	19.9128	35.8249
	GO:0006814	sodium ion transport	83	27.7108	0.0491272	9.82545	18.0819	37.3398
	GO:0000398	nuclear mRNA splicing, via spliceosome	76	27.6316	0.0512945	10.2589	17.5779	37.6853
	GO:0006915	apoptosis	174	27.5862	0.033883	6.7766	20.9451	34.2273
	GO:0009887	organ morphogenesis	80	27.5	0.0499218	9.98436	17.7153	37.2847
	GO:0007507	heart development	66	27.2727	0.0548202	10.964	16.528	38.0175
	GO:0008202	steroid metabolism	37	27.027	0.0730095	14.6019	12.7172	41.3369
	GO:0015986	ATP synthesis coupled proton transport	52	26.9231	0.0615107	12.3021	14.867	38.9792
	GO:0006811	ion transport	222	26.5766	0.0296477	5.92953	20.7656	32.3875
	GO:0006397	mRNA processing	49	26.5306	0.0630709	12.6142	14.1687	38.8925
	GO:0006810	transport	479	26.5136	0.0201683	4.03367	22.5606	30.4666
	GO:0006508	proteolysis	549	26.4117	0.0188155	3.7631	22.7238	30.0995
	GO:0015031	protein transport	197	26.3959	0.0314041	6.28082	20.2407	32.5511
	GO:0006865	amino acid transport	38	26.3158	0.0714338	14.2868	12.3148	40.3168
	GO:0000074	regulation of progression through cell cycle	108	25.9259	0.0421685	8.4337	17.6609	34.191
	GO:0007264	small GTPase mediated signal transduction	169	25.4438	0.0335034	6.70069	18.8771	32.0105
	GO:0005975	carbohydrate metabolism	167	25.1497	0.0335741	6.71483	18.5692	31.7302
	GO:0016055	Wnt receptor signaling pathway	48	25	0.0625	12.5	12.75	37.25
	GO:0045786	negative regulation of progression through cell cycle	40	25	0.0684653	13.6931	11.5808	38.4192
	GO:0006512	ubiquitin cycle	209	24.8804	0.0299042	5.98084	19.0192	30.7416
	GO:0007156	homophilic cell adhesion	101	24.7525	0.0429432	8.58865	16.3356	33.1693
	GO:0042127	regulation of cell proliferation	41	24.3902	0.0670664	13.4133	11.2452	37.5353
	GO:0007596	blood coagulation	37	24.3243	0.0705339	14.1068	10.4997	38.149
	GO:0008152	metabolism	347	24.2075	0.0229945	4.59889	19.7006	28.7144
	GO:0006955	immune response	134	23.8806	0.0368314	7.36627	16.6616	31.0995
	GO:0000122	negative regulation of transcription from RNA polymerase II promoter	68	23.5294	0.0514397	10.2879	13.4472	33.6116
	GO:0016042	lipid catabolism	51	23.5294	0.0593974	11.8795	11.8875	35.1713
	GO:0006310	DNA recombination	35	22.8571	0.0709782	14.1956	8.94542	36.7689
	GO:0006605	protein targeting	88	22.7273	0.044673	8.93461	13.9714	31.4832
	GO:0007275	development	287	22.6481	0.0247064	4.94129	17.8056	27.4905
	GO:0016481	negative regulation of transcription	45	22.2222	0.0619748	12.395	10.0752	34.3693
	GO:0007420	brain development	36	22.2222	0.06929	13.858	8.64139	35.8031
	GO:0006464	protein modification	79	21.519	0.0462359	9.24719	12.4567	30.5812
	GO:0006631	fatty acid metabolism	47	21.2766	0.0596972	11.9394	9.57594	32.9772
	GO:0007165	signal transduction	669	21.2257	0.0158092	3.16184	18.1271	24.3243
	GO:0008283	cell proliferation	85	21.1765	0.0443144	8.86289	12.4908	29.8621
	GO:0042981	regulation of apoptosis	82	20.7317	0.0447672	8.95345	11.9573	29.5061
	GO:0045087	innate immune response	44	20.4545	0.0608102	12.162	8.53575	32.3733
	GO:0006118	electron transport	360	20.2778	0.0211909	4.23817	16.1244	24.4312
	GO:0006935	chemotaxis	65	20	0.0496139	9.92278	10.2757	29.7243
	GO:0006917	induction of apoptosis	60	20	0.0516398	10.328	9.8786	30.1214
	GO:0007601	visual perception	61	19.6721	0.0508972	10.1794	9.69628	29.648
	GO:0001558	regulation of cell growth	58	18.9655	0.0514758	10.2952	8.87626	29.0548
	GO:0007267	cell-cell signaling	43	18.6047	0.0593439	11.8688	6.97324	30.2361
	GO:0006412	protein biosynthesis	552	18.4783	0.0165195	3.30391	15.2404	21.7161
	GO:0006486	protein amino acid glycosylation	38	18.4211	0.0628861	12.5772	6.09538	30.7467
	GO:0001525	angiogenesis	60	18.3333	0.0499537	9.99074	8.54241	28.1243
	GO:0009058	biosynthesis	52	17.3077	0.0524627	10.4925	7.02501	27.5904
	GO:0006954	inflammatory response	93	17.2043	0.0391364	7.82728	9.53357	24.875
	GO:0001501	skeletal development	42	16.6667	0.0575055	11.5011	5.3956	27.9377
	GO:0006986	response to unfolded protein	36	16.6667	0.062113	12.4226	4.49252	28.8408
	GO:0006869	lipid transport	50	16	0.0518459	10.3692	5.8382	26.1618
	GO:0006364	rRNA processing	38	15.7895	0.0591528	11.8306	4.19553	27.3834
	GO:0015992	proton transport	40	15	0.0564579	11.2916	3.93424	26.0658
	GO:0006457	protein folding	214	14.9533	0.0243775	4.87551	10.1753	19.7313
	GO:0007600	sensory perception	153	14.3791	0.0283668	5.67335	8.8192	19.939
	GO:0006334	nucleosome assembly	86	12.7907	0.0360147	7.20293	5.73182	19.8496
	GO:0007276	gametogenesis	50	12	0.0459565	9.1913	2.99253	21.0075
	GO:0007001	chromosome organization and biogenesis (sensu Eukaryota)	65	9.23077	0.0359031	7.18061	2.19377	16.2678
	GO:0006952	defense response	46	8.69565	0.0415449	8.30898	0.552848	16.8385
	GO:0007186	G-protein coupled receptor protein signaling pathway	1313	4.49353	0.00571712	1.14342	3.37297	5.61408
	GO:0042742	defense response to bacteria	40	2.5	0.0246855	4.9371	-2.33836	7.33836
	GO:0007608	sensory perception of smell	47	2.12766	0.021049	4.20981	-1.99795	6.25327
			Arabidopsis thaliana
			T	%AS	std dev	95%Int	95%CI
							Inf	Sup
Biolog Process			27845	8.79512	0.00169729	0.339458	8.46245	9.12778
P	GO:0009414	response to water deprivation	43	25.5814	0.0665378	13.3076	12.54	38.6228
	GO:0007568	aging	44	20.4545	0.0608102	12.162	8.53575	32.3733
	GO:0006633	fatty acid biosynthesis	53	18.8679	0.0537428	10.7486	8.33433	29.4015
	GO:0006396	RNA processing	85	18.8235	0.0423991	8.47981	10.5133	27.1337
	GO:0009737	response to abscisic acid stimulus	61	18.0328	0.0492251	9.84502	8.38467	27.6809
	GO:0006950	response to stress	75	17.3333	0.0437095	8.7419	8.76628	25.9004
	GO:0009611	response to wounding	47	17.0213	0.0548189	10.9638	6.27677	27.7658
	GO:0006486	protein amino acid glycosylation	36	16.6667	0.062113	12.4226	4.49252	28.8408
	GO:0006413	translational initiation	56	16.0714	0.0490781	9.81563	6.45211	25.6907
	GO:0006470	protein amino acid dephosphorylation	50	16	0.0518459	10.3692	5.8382	26.1618
	GO:0008643	carbohydrate transport	57	15.7895	0.048298	9.65961	6.32306	25.2559
	GO:0006512	ubiquitin cycle	77	14.2857	0.0398779	7.97558	6.46965	22.1018
	GO:0006886	intracellular protein transport	172	13.9535	0.0264207	5.28413	8.77504	19.1319
	GO:0009793	embryonic development (sensu Magnoliophyta)	72	13.8889	0.0407565	8.1513	5.90061	21.8772
	GO:0000074	regulation of progression through cell cycle	65	13.8462	0.0428396	8.56792	5.4496	22.2427
	GO:0015986	ATP synthesis coupled proton transport	37	13.5135	0.0562027	11.2405	2.49778	24.5292
	GO:0006464	protein modification	123	13.0081	0.0303315	6.0663	7.06315	18.9531
	GO:0006260	DNA replication	39	12.8205	0.0535337	10.7067	2.3279	23.3131
	GO:0015979	photosynthesis	39	12.8205	0.0535337	10.7067	2.3279	23.3131
	GO:0006281	DNA repair	63	12.6984	0.0419484	8.38968	4.47652	20.9203
	GO:0006511	ubiquitin-dependent protein catabolism	213	12.2066	0.0224305	4.48609	7.8102	16.6029
	GO:0006418	tRNA aminoacylation for protein translation	41	12.1951	0.0511047	10.2209	2.17861	22.2116
	GO:0006810	transport	360	11.6667	0.0169194	3.38388	8.35047	14.9829
	GO:0006350	transcription	80	11.25	0.0353277	7.06554	4.32577	18.1742
	GO:0006457	protein folding	201	10.9453	0.0220213	4.40427	6.62909	15.2615
	GO:0006412	protein biosynthesis	403	10.9181	0.0155352	3.10703	7.87322	13.963
	GO:0009058	biosynthesis	135	10.3704	0.0262395	5.24791	5.22742	15.5133
	GO:0009408	response to heat	69	10.1449	0.0363472	7.26944	3.02087	17.269
	GO:0005975	carbohydrate metabolism	359	10.0279	0.015853	3.1706	6.92067	13.135
	GO:0006865	amino acid transport	60	10	0.0387298	7.74597	2.40895	17.591
	GO:0006397	mRNA processing	40	10	0.0474342	9.48683	0.702904	19.2971
	GO:0045449	regulation of transcription	577	9.53206	0.0122251	2.44502	7.13594	11.9282
	GO:0006508	proteolysis	430	9.30233	0.0140075	2.80149	6.55686	12.0478
	GO:0006355	regulation of transcription, DNA-dependent	939	9.26518	0.00946196	1.89239	7.41063	11.1197
	GO:0006334	nucleosome assembly	67	8.95522	0.0348842	6.97683	2.11793	15.7925
	GO:0016567	protein ubiquitination	490	8.77551	0.0127819	2.55637	6.27027	11.2808
	GO:0009733	response to auxin stimulus	172	8.72093	0.0215131	4.30262	4.50436	12.9375
	GO:0015031	protein transport	116	8.62069	0.0260595	5.2119	3.51303	13.7284
	GO:0008152	metabolism	605	8.42975	0.0112955	2.25911	6.21583	10.6437
	GO:0006813	potassium ion transport	48	8.33333	0.0398928	7.97856	0.514345	16.1523
	GO:0006869	lipid transport	97	8.24742	0.0279307	5.58615	2.773	13.7218
	GO:0006812	cation transport	99	8.08081	0.0273913	5.47826	2.71211	13.4495
	GO:0007018	microtubule-based movement	62	8.06452	0.0345808	6.91616	1.28668	14.8424
	GO:0006499	N-terminal protein myristoylation	425	8	0.0131597	2.63193	5.42071	10.5793
	GO:0006855	multidrug transport	51	7.84314	0.0376464	7.52928	0.464439	15.2218
	GO:0006468	protein amino acid phosphorylation	962	7.58836	0.00853787	1.70757	5.91493	9.26178
	GO:0009416	response to light stimulus	93	7.52688	0.0273573	5.47147	2.16484	12.8889
	GO:0006629	lipid metabolism	180	7.22222	0.019294	3.85879	3.44061	11.0038
	GO:0009409	response to cold	42	7.14286	0.0397392	7.94784	-0.646024	14.9317
	GO:0006839	mitochondrial transport	44	6.81818	0.0379991	7.59982	-0.629646	14.266
	GO:0007264	small GTPase mediated signal transduction	74	6.75676	0.0291784	5.83569	1.03778	12.4757
	GO:0030001	metal ion transport	89	6.74157	0.0265785	5.31569	1.5322	11.9509
	GO:0007165	signal transduction	223	6.72646	0.0167734	3.35467	3.43888	10.014
	GO:0007275	development	137	6.56934	0.0211663	4.23326	2.42074	10.7179
	GO:0006725	aromatic compound metabolism	46	6.52174	0.0364048	7.28095	-0.613593	13.6571
	GO:0000004	biological process unknown	10217	6.19556	0.00238501	0.477002	5.72809	6.66302
	GO:0006952	defense response	348	5.74713	0.0124762	2.49524	3.30179	8.19247
	GO:0009826	unidimensional cell growth	70	5.71429	0.0277431	5.54862	0.276639	11.1519
	GO:0006979	response to oxidative stress	113	5.30973	0.0210936	4.21871	1.1754	9.44407
	GO:0006915	apoptosis	151	5.29801	0.0182284	3.64567	1.72525	8.87077
	GO:0007046	ribosome biogenesis	97	5.15464	0.0224503	4.49005	0.754389	9.55489
	GO:0006118	electron transport	636	5.03145	0.00866778	1.73356	3.33256	6.73033
	GO:0042829	defense response to pathogen	145	4.82759	0.0178007	3.56014	1.33865	8.31652
	GO:0007242	intracellular signaling cascade	68	4.41176	0.0249031	4.98063	-0.469249	9.29278
	GO:0009407	toxin catabolism	46	4.34783	0.030068	6.0136	-1.5455	10.2412
	GO:0007001	chromosome organization and biogenesis (sensu Eukaryota)	49	4.08163	0.0282664	5.65327	-1.45857	9.62184
	GO:0007169	transmembrane receptor protein tyrosine kinase signaling pathway	130	3.84615	0.0168665	3.3733	0.54032	7.15199
	GO:0016051	carbohydrate biosynthesis	53	3.77358	0.026175	5.235	-1.35671	8.90388
	GO:0009618	response to pathogenic bacteria	37	2.7027	0.0266593	5.33186	-2.52252	7.92792
	GO:0030244	cellulose biosynthesis	43	2.32558	0.0229838	4.59676	-2.17924	6.83041
	GO:0006096	glycolysis	56	1.78571	0.017697	3.5394	-1.68289	5.25432
	GO:0006857	oligopeptide transport	67	1.49254	0.0148136	2.96271	-1.41092	4.396
	GO:0042545	cell wall modification	65	0	0	0	0	0
	GO:0045454	cell redox homeostasis	40	0	0	0	0	0
			Drosophila melanogaster
			T	%MT	std dev	95%Int	95%CI
							Inf	Sup
Biolog Process			20307	21.8348	0.00289907	0.579814	21.2666	22.4031
P	GO:0007268	synaptic transmission	45	48.8889	0.0745172	14.9034	34.2835	63.4943
	GO:0007254	JNK cascade	36	44.4444	0.0828173	16.5635	28.2122	60.6766
	GO:0007530	sex determination	37	43.2432	0.0814455	16.2891	27.2799	59.2066
	GO:0007411	axon guidance	59	40.678	0.0639531	12.7906	28.1432	53.2128
	GO:0008360	regulation of cell shape	81	39.5062	0.0543182	10.8636	28.8598	50.1525
	GO:0007015	actin filament organization	48	37.5	0.0698771	13.9754	23.8041	51.1959
	GO:0007391	dorsal closure	74	36.4865	0.0559607	11.1921	25.5182	47.4548
	GO:0008104	protein localization	36	36.1111	0.0800538	16.0108	20.4206	51.8017
	GO:0006936	muscle contraction	75	33.3333	0.0544331	10.8866	22.6644	44.0022
	GO:0030097	hemopoiesis	42	33.3333	0.0727393	14.5479	19.0764	47.5902
	GO:0000165	MAPKKK cascade	67	32.8358	0.0573727	11.4745	21.5908	44.0809
	GO:0009993	oogenesis (sensu Insecta)	138	32.6087	0.0399052	7.98103	24.7873	40.4301
	GO:0007269	neurotransmitter secretion	97	30.9278	0.0469289	9.38578	21.7298	40.1259
	GO:0006144	purine base metabolism	56	30.3571	0.0614433	12.2887	18.3143	42.4
	GO:0007017	microtubule-based process	43	30.2326	0.0700373	14.0075	16.5052	43.9599
	GO:0006916	anti-apoptosis	37	29.7297	0.0751416	15.0283	15.002	44.4575
	GO:0007422	peripheral nervous system development	68	29.4118	0.0552551	11.051	18.5818	40.2418
	GO:0006333	chromatin assembly or disassembly	51	29.4118	0.0638031	12.7606	16.9064	41.9172
	GO:0007517	muscle development	41	29.2683	0.0710581	14.2116	15.3409	43.1957
	GO:0007010	cytoskeleton organization and biogenesis	185	29.1892	0.0334253	6.68505	22.6378	35.7405
	GO:0016337	cell-cell adhesion	86	27.907	0.0483675	9.6735	18.4269	37.387
	GO:0007507	heart development	61	27.8689	0.0574058	11.4812	16.6173	39.1204
	GO:0007067	mitosis	156	27.5641	0.0357756	7.15511	20.5521	34.5761
	GO:0007417	central nervous system development	48	27.0833	0.0641422	12.8284	14.5115	39.6552
	GO:0008340	determination of adult life span	37	27.027	0.0730095	14.6019	12.7172	41.3369
	GO:0006468	protein amino acid phosphorylation	242	26.8595	0.0284918	5.69836	21.2751	32.4439
	GO:0006644	phospholipid metabolism	45	26.6667	0.0659218	13.1844	13.746	39.5873
	GO:0007476	wing morphogenesis	53	26.4151	0.0605595	12.1119	14.5454	38.2848
	GO:0000910	cytokinesis	51	25.4902	0.0610251	12.205	13.5293	37.4511
	GO:0006917	induction of apoptosis	59	25.4237	0.0566884	11.3377	14.3128	36.5346
	GO:0006928	cell motility	67	25.3731	0.0531615	10.6323	14.9535	35.7928
	GO:0016192	vesicle-mediated transport	111	25.2252	0.0412224	8.24449	17.1456	33.3048
	GO:0019226	transmission of nerve impulse	145	24.8276	0.0358767	7.17534	17.7958	31.8594
	GO:0007601	visual perception	53	24.5283	0.0591001	11.82	12.9447	36.1119
	GO:0008151	metabolism	49	24.4898	0.0614324	12.2865	12.449	36.5305
	GO:0007398	ectoderm development	225	24.4444	0.0286505	5.7301	18.8289	30.0599
	GO:0006898	receptor mediated endocytosis	37	24.3243	0.0705339	14.1068	10.4997	38.149
	GO:0048102	autophagic cell death	58	24.1379	0.0561886	11.2377	13.125	35.1509
	GO:0045449	regulation of transcription	141	24.1135	0.0360249	7.20498	17.0526	31.1744
	GO:0007424	tracheal system development (sensu Insecta)	83	24.0964	0.0469427	9.38854	14.8956	33.2972
	GO:0006869	lipid transport	50	24	0.0603987	12.0797	12.1619	35.8381
	GO:0007155	cell adhesion	172	23.8372	0.0324889	6.49778	17.4694	30.205
	GO:0007498	mesoderm development	181	23.7569	0.0316341	6.32683	17.5566	29.9572
	GO:0006470	protein amino acid dephosphorylation	80	23.75	0.0475781	9.51561	14.4247	33.0753
	GO:0006950	response to stress	59	23.7288	0.055385	11.077	12.8734	34.5843
	GO:0007456	eye development (sensu Endopterygota)	68	23.5294	0.0514397	10.2879	13.4472	33.6116
	GO:0035071	salivary gland cell autophagic cell death	64	23.4375	0.0529509	10.5902	13.0591	33.8159
	GO:0006887	exocytosis	47	23.4043	0.0617591	12.3518	11.2995	35.509
	GO:0007270	nerve-nerve synaptic transmission	35	22.8571	0.0709782	14.1956	8.94542	36.7689
	GO:0008283	cell proliferation	242	22.7273	0.0269389	5.38777	17.4473	28.0073
	GO:0006413	translational initiation	44	22.7273	0.0631772	12.6354	10.3445	35.11
	GO:0007399	nervous system development	190	22.1053	0.0301041	6.02081	16.2049	28.0057
	GO:0007242	intracellular signaling cascade	145	22.069	0.0344399	6.88799	15.3187	28.8192
	GO:0000074	regulation of progression through cell cycle	127	22.0472	0.0367867	7.35734	14.837	29.2574
	GO:0006357	regulation of transcription from RNA polymerase II promoter	500	22	0.0185257	3.70513	18.369	25.631
	GO:0006355	regulation of transcription, DNA-dependent	79	21.519	0.0462359	9.24719	12.4567	30.5812
	GO:0006886	intracellular protein transport	286	21.3287	0.0242218	4.84437	16.5812	26.0762
	GO:0006260	DNA replication	61	21.3115	0.0524321	10.4864	11.0348	31.5882
	GO:0019722	calcium-mediated signaling	61	21.3115	0.0524321	10.4864	11.0348	31.5882
	GO:0006445	regulation of translation	48	20.8333	0.0586179	11.7236	9.34423	32.3224
	GO:0006897	endocytosis	48	20.8333	0.0586179	11.7236	9.34423	32.3224
	GO:0030707	ovarian follicle cell development (sensu Insecta)	39	20.5128	0.064659	12.9318	7.83966	33.186
	GO:0006915	apoptosis	88	20.4545	0.0429993	8.59986	12.0267	28.8824
	GO:0006800	oxygen and reactive oxygen species metabolism	44	20.4545	0.0608102	12.162	8.53575	32.3733
	GO:0006820	anion transport	44	20.4545	0.0608102	12.162	8.53575	32.3733
	GO:0006955	immune response	44	20.4545	0.0608102	12.162	8.53575	32.3733
	GO:0007165	signal transduction	366	19.9454	0.0208869	4.17738	15.8515	24.0392
	GO:0007186	G-protein coupled receptor protein signaling pathway	218	19.2661	0.0267114	5.34227	14.0306	24.5015
	GO:0006812	cation transport	221	19.0045	0.0263914	5.27828	13.8318	24.1772
	GO:0007283	spermatogenesis	74	18.9189	0.0455294	9.10588	9.99515	27.8427
	GO:0007049	cell cycle	97	18.5567	0.0394723	7.89446	10.8201	26.2933
	GO:0006520	amino acid metabolism	81	18.5185	0.0431609	8.63217	10.059	26.978
	GO:0006367	transcription initiation from RNA polymerase II promoter	65	18.4615	0.0481236	9.62473	9.0293	27.8938
	GO:0007219	Notch signaling pathway	38	18.4211	0.0628861	12.5772	6.09538	30.7467
	GO:0007059	chromosome segregation	50	18	0.0543323	10.8665	7.35087	28.6491
	GO:0006605	protein targeting	115	17.3913	0.0353452	7.06903	10.4637	24.319
	GO:0006457	protein folding	110	17.2727	0.036042	7.20839	10.2085	24.337
	GO:0006366	transcription from RNA polymerase II promoter	178	16.8539	0.0280583	5.61166	11.3545	22.3534
	GO:0006811	ion transport	42	16.6667	0.0575055	11.5011	5.3956	27.9377
	GO:0006952	defense response	441	16.5533	0.0176981	3.53963	13.0845	20.0221
	GO:0006139	nucleobase, nucleoside, nucleotide and nucleic acid metabolism	244	16.3934	0.0237007	4.74013	11.7481	21.0388
	GO:0006629	lipid metabolism	177	16.3842	0.0278208	5.56416	10.9313	21.8371
	GO:0000398	nuclear mRNA splicing, via spliceosome	112	16.0714	0.0347035	6.9407	9.26954	22.8733
	GO:0007166	cell surface receptor linked signal transduction	81	16.0494	0.0407848	8.15697	8.05556	24.0432
	GO:0006464	protein modification	89	15.7303	0.0385931	7.71862	8.16609	23.2946
	GO:0006099	tricarboxylic acid cycle	46	15.2174	0.0529596	10.5919	4.83731	25.5975
	GO:0006118	electron transport	40	15	0.0564579	11.2916	3.93424	26.0658
	GO:0019538	protein metabolism	141	14.8936	0.0299828	5.99655	9.017	20.7702
	GO:0006412	protein biosynthesis	172	14.5349	0.0268742	5.37485	9.26753	19.8022
	GO:0006810	transport	124	14.5161	0.0316342	6.32684	8.31583	20.7164
	GO:0017157	regulation of exocytosis	42	14.2857	0.0539949	10.799	3.70271	24.8687
	GO:0007018	microtubule-based movement	76	13.1579	0.038775	7.755	5.558	20.7578
	GO:0008652	amino acid biosynthesis	51	11.7647	0.0451156	9.02312	2.92205	20.6074
	GO:0006120	mitochondrial electron transport, NADH to ubiquinone	35	11.4286	0.0537785	10.7557	0.887983	21.9692
	GO:0009636	response to toxin	115	11.3043	0.0295274	5.90548	5.51698	17.0917
	GO:0007275	development	80	11.25	0.0353277	7.06554	4.32577	18.1742
	GO:0009408	response to heat	47	10.6383	0.0449741	8.99483	1.82337	19.4532
	GO:0005975	carbohydrate metabolism	136	10.2941	0.0260577	5.21153	5.18681	15.4014
	GO:0006486	protein amino acid glycosylation	59	10.1695	0.0393492	7.86983	2.45705	17.8819
	GO:0005976	polysaccharide metabolism	89	10.1124	0.0319581	6.39162	3.84857	16.3762
	GO:0006858	extracellular transport	123	9.7561	0.0267544	5.35087	4.51224	15
	GO:0006631	fatty acid metabolism	41	9.7561	0.0463399	9.26798	0.673478	18.8387
	GO:0006281	DNA repair	73	9.58904	0.0344617	6.89234	2.83455	16.3435
	GO:0006508	proteolysis	499	9.21844	0.0129502	2.59004	6.68019	11.7567
	GO:0050909	sensory perception of taste	62	8.06452	0.0345808	6.91616	1.28668	14.8424
	GO:0007267	cell-cell signaling	76	7.89474	0.0309317	6.18635	1.83212	13.9574
	GO:0008643	carbohydrate transport	51	7.84314	0.0376464	7.52928	0.464439	15.2218
	GO:0006731	coenzyme and prosthetic group metabolism	61	6.55738	0.0316937	6.33874	0.345416	12.7693
	GO:0008202	steroid metabolism	105	5.71429	0.0226521	4.53043	1.27447	10.1541
	GO:0006790	sulfur metabolism	35	5.71429	0.0392347	7.84693	-1.97571	13.4043
	GO:0042742	defense response to bacteria	36	5.55556	0.0381769	7.63538	-1.92712	13.0382
	GO:0015875	vitamin or cofactor transport	37	5.40541	0.0371746	7.43492	-1.88082	12.6916
	GO:0006796	phosphate metabolism	38	5.26316	0.0362235	7.24471	-1.83666	12.363
	GO:0007608	sensory perception of smell	69	4.34783	0.0245504	4.91008	-0.464057	9.15971
	GO:0000004	biological process unknown	625	3.68	0.00753082	1.50616	2.20396	5.15604
	GO:0006512	ubiquitin cycle	23	0	0	0	0	0
			Caenorhabditis elegans
			T	%MT	std dev	95%Int	95%CI
							Inf	Sup
Biolog Process			9579	10.8884	0.00318265	0.63653	10.2646	11.5122
P	GO:0051301	cell division	45	26.6667	0.0659218	13.1844	13.746	39.5873
	GO:0007155	cell adhesion	52	25	0.0600481	12.0096	13.2306	36.7694
	GO:0015986	ATP synthesis coupled proton transport	36	25	0.0721688	14.4338	10.8549	39.1451
	GO:0006812	cation transport	82	24.3902	0.0474231	9.48462	15.0953	33.6852
	GO:0007049	cell cycle	71	21.1268	0.0484454	9.68907	11.6315	30.622
	GO:0006397	mRNA processing	52	19.2308	0.0546537	10.9307	8.51864	29.9429
	GO:0006412	protein biosynthesis	185	15.1351	0.0263494	5.26989	9.97065	20.2996
	GO:0006865	amino acid transport	36	13.8889	0.0576384	11.5277	2.59176	25.186
	GO:0006468	protein amino acid phosphorylation	408	13.7255	0.0170363	3.40726	10.3864	17.0646
	GO:0006512	ubiquitin cycle	73	13.6986	0.0402426	8.04852	5.81108	21.5862
	GO:0007165	signal transduction	239	12.9707	0.0217328	4.34656	8.71108	17.2303
	GO:0006811	ion transport	248	12.9032	0.0212875	4.2575	8.73088	17.0756
	GO:0006511	ubiquitin-dependent protein catabolism	47	12.766	0.0486767	9.73533	3.22533	22.3066
	GO:0007242	intracellular signaling cascade	165	12.7273	0.0259457	5.18914	7.64192	17.8126
	GO:0006629	lipid metabolism	89	12.3596	0.0348866	6.97732	5.52178	19.1973
	GO:0006464	protein modification	79	11.3924	0.0357462	7.14924	4.38615	18.3987
	GO:0006813	potassium ion transport	123	11.3821	0.0286365	5.7273	5.76936	16.9949
	GO:0045449	regulation of transcription	167	11.3772	0.0245716	4.91431	6.56122	16.1933
	GO:0006355	regulation of transcription, DNA-dependent	630	11.2698	0.0125987	2.51973	8.8005	13.7392
	GO:0007218	neuropeptide signaling pathway	36	11.1111	0.0523783	10.4757	0.844968	21.3773
	GO:0007275	development	354	11.0169	0.0166411	3.32823	7.75529	14.2786
	GO:0006457	protein folding	100	11	0.031289	6.2578	4.86736	17.1326
	GO:0030154	cell differentiation	47	10.6383	0.0449741	8.99483	1.82337	19.4532
	GO:0006508	proteolysis	311	9.6463	0.0167407	3.34814	6.36513	12.9275
	GO:0008152	metabolism	374	9.62567	0.0152511	3.05023	6.63645	12.6149
	GO:0006814	sodium ion transport	52	9.61538	0.0408817	8.17634	1.60257	17.6282
	GO:0006350	transcription	372	8.60215	0.0145378	2.90757	5.75273	11.4516
	GO:0005975	carbohydrate metabolism	105	8.57143	0.0273195	5.4639	3.2168	13.9261
	GO:0006810	transport	700	8.42857	0.0105005	2.10009	6.37048	10.4867
	GO:0016042	lipid catabolism	37	8.10811	0.0448743	8.97486	-0.687251	16.9035
	GO:0009058	biosynthesis	53	7.54717	0.0362839	7.25678	0.435521	14.6588
	GO:0006886	intracellular protein transport	70	7.14286	0.0307818	6.15637	1.10962	13.1761
	GO:0006281	DNA repair	46	6.52174	0.0364048	7.28095	-0.613593	13.6571
	GO:0007264	small GTPase mediated signal transduction	79	6.32911	0.0273943	5.47886	0.959831	11.6984
	GO:0015031	protein transport	81	6.17284	0.0267402	5.34804	0.931765	11.4139
	GO:0007186	G-protein coupled receptor protein signaling pathway	438	5.93607	0.0112908	2.25816	3.72308	8.14907
	GO:0006118	electron transport	290	5.86207	0.0137946	2.75892	3.15833	8.56581
	GO:0006817	phosphate transport	177	4.51977	0.0156145	3.1229	1.45933	7.58022
	GO:0006470	protein amino acid dephosphorylation	129	3.87597	0.0169946	3.39892	0.545025	7.20691
	GO:0006334	nucleosome assembly	82	3.65854	0.0207326	4.14652	-0.40505	7.72212
	GO:0007606	sensory perception of chemical stimulus	103	2.91262	0.0165693	3.31386	-0.334966	6.16021
	GO:0006486	protein amino acid glycosylation	35	2.85714	0.0281603	5.63206	-2.66228	8.37656
	GO:0009190	cyclic nucleotide biosynthesis	36	2.77778	0.0273893	5.47785	-2.59052	8.14607
	GO:0016567	protein ubiquitination	154	2.5974	0.0128172	2.56345	0.0852234	5.10958
	GO:0007001	chromosome organization and biogenesis (sensu Eukaryota)	81	2.46914	0.0172425	3.44851	-0.9104	5.84867
	GO:0015671	oxygen transport	39	0	0	0	0	0
			Cryptococcus neoformans
			T	%MT	std dev	95%Int	95%CI
							Inf	Sup
Biolog Process			5564	3.59454	0.00249562	0.499124	3.10539	4.08368
P	GO:0016192	vesicle-mediated transport	36	11.1111	0.0523783	10.4757	0.844968	21.3773
	GO:0007015	actin filament organization	41	7.31707	0.0406702	8.13405	-0.654292	15.2884
	GO:0006810	transport	62	6.45161	0.0312001	6.24003	0.336387	12.5668
	GO:0000283	establishment of cell polarity (sensu Fungi)	48	6.25	0.0349386	6.98771	-0.597958	13.098
	GO:0006888	ER to Golgi transport	67	5.97015	0.028946	5.78919	0.29674	11.6436
	GO:0000910	cytokinesis	40	5	0.0344601	6.89202	-1.75418	11.7542
	GO:0006364	rRNA processing	40	5	0.0344601	6.89202	-1.75418	11.7542
	GO:0006468	protein amino acid phosphorylation	87	4.5977	0.0224538	4.49076	0.196753	8.99865
	GO:0006897	endocytosis	46	4.34783	0.030068	6.0136	-1.5455	10.2412
	GO:0007124	pseudohyphal growth	47	4.25532	0.0294425	5.8885	-1.51541	10.026
	GO:0007047	cell wall organization and biogenesis	62	3.22581	0.022439	4.4878	-1.17223	7.62385
	GO:0007151	sporulation (sensu Fungi)	36	2.77778	0.0273893	5.47785	-2.59052	8.14607
	GO:0006357	regulation of transcription from RNA polymerase II promoter	38	2.63158	0.0259672	5.19344	-2.458	7.72115
	GO:0006457	protein folding	38	2.63158	0.0259672	5.19344	-2.458	7.72115
	GO:0006950	response to stress	39	2.5641	0.0253102	5.06203	-2.39669	7.52489
	GO:0000398	nuclear mRNA splicing, via spliceosome	47	2.12766	0.021049	4.20981	-1.99795	6.25327
	GO:0006365	35S primary transcript processing	48	2.08333	0.0206152	4.12304	-1.95724	6.12391
	GO:0006412	protein biosynthesis	146	0.684932	0.00682582	1.36516	-0.652929	2.02279
	GO:0006511	ubiquitin-dependent protein catabolism	68	0	0	0	0	0
	GO:0006970	response to osmotic stress	44	0	0	0	0	0
	GO:0006281	DNA repair	43	0	0	0	0	0
	GO:0006623	protein targeting to vacuole	42	0	0	0	0	0
	GO:0030490	processing of 20S pre-rRNA	41	0	0	0	0	0
